# Supplementary material for: Synthesis of benzo[d]imidazo[2,1-b]benzoselenoazoles: Cs2CO3-mediated cyclization of 1-(2-bromoaryl)benzimidazoles with selenium
Source: Beilstein J Org Chem. 2019 Aug 26;15:2029–35. doi: 10.3762/bjoc.15.199 (PMC6720659; doi:10.3762/bjoc.15.199)
Supplement: File 2 — X-ray crystal structure of 2a. [file Beilstein_J_Org_Chem-15-2029-s002.cif]

 
data_2a
 
_audit_creation_method            'SHELXL-2018/3'
_shelx_SHELXL_version_number      '2018/3'
_chemical_name_systematic         ?
_chemical_name_common             ?
_chemical_melting_point           ?
_chemical_formula_moiety          ?
_chemical_formula_sum
 'C29 H19 N4 O Se2' 
_chemical_formula_weight          597.40

loop_
 _atom_type_symbol
 _atom_type_description
 _atom_type_scat_dispersion_real
 _atom_type_scat_dispersion_imag
 _atom_type_scat_source
 'C'  'C'   0.0181   0.0091
 'International Tables Vol C Tables 4.2.6.8 and 6.1.1.4'
 'H'  'H'   0.0000   0.0000
 'International Tables Vol C Tables 4.2.6.8 and 6.1.1.4'
 'N'  'N'   0.0311   0.0180
 'International Tables Vol C Tables 4.2.6.8 and 6.1.1.4'
 'Se'  'Se'  -0.7943   1.1372
 'International Tables Vol C Tables 4.2.6.8 and 6.1.1.4'
 'O'  'O'   0.0492   0.0322
 'International Tables Vol C Tables 4.2.6.8 and 6.1.1.4'
 
_space_group_crystal_system       monoclinic
_space_group_IT_number            14
_space_group_name_H-M_alt         'P 21/c'
_space_group_name_Hall            '-P 2ybc'
 
_shelx_space_group_comment
;
The symmetry employed for this shelxl refinement is uniquely defined
by the following loop, which should always be used as a source of
symmetry information in preference to the above space-group names.
They are only intended as comments.
;
 
loop_
 _space_group_symop_operation_xyz
 'x, y, z'
 '-x, y+1/2, -z+1/2'
 '-x, -y, -z'
 'x, -y-1/2, z-1/2'
 
_cell_length_a                    7.4069(13)
_cell_length_b                    20.254(4)
_cell_length_c                    15.134(3)
_cell_angle_alpha                 90
_cell_angle_beta                  91.658(4)
_cell_angle_gamma                 90
_cell_volume                      2269.5(7)
_cell_formula_units_Z             4
_cell_measurement_temperature     100(2)
_cell_measurement_reflns_used      9742
_cell_measurement_theta_min        3.61
_cell_measurement_theta_max       78.44
 
_exptl_crystal_description        prismatic
_exptl_crystal_colour             colourless
_exptl_crystal_density_meas       ?
_exptl_crystal_density_method     ?
_exptl_crystal_density_diffrn     1.748          
_exptl_crystal_F_000              1188
_exptl_transmission_factor_min    ?
_exptl_transmission_factor_max    ?
_exptl_crystal_size_max           0.100
_exptl_crystal_size_mid           0.050
_exptl_crystal_size_min           0.050
_exptl_absorpt_coefficient_mu     4.339
_shelx_estimated_absorpt_T_min    0.671
_shelx_estimated_absorpt_T_max    0.812
_exptl_absorpt_correction_type    empirical
_exptl_absorpt_correction_T_min   0.6915
_exptl_absorpt_correction_T_max   0.8163
_exptl_absorpt_process_details    'SADABS Sheldrick 1996'
_exptl_absorpt_special_details    ?
_diffrn_ambient_temperature       100(2)
_diffrn_radiation_wavelength      1.54178
_diffrn_radiation_type            CuK\a
_diffrn_source                    'rotating-anode X-ray tube'
_diffrn_measurement_device_type   'BrukerD8 goniometer'
_diffrn_measurement_method        'omega and phi scans'
_diffrn_detector_area_resol_mean  '10.24'
_diffrn_reflns_number             29686
_diffrn_reflns_av_unetI/netI      0.0152
_diffrn_reflns_av_R_equivalents   0.0265
_diffrn_reflns_limit_h_min        -9
_diffrn_reflns_limit_h_max        7
_diffrn_reflns_limit_k_min        -25
_diffrn_reflns_limit_k_max        25
_diffrn_reflns_limit_l_min        -19
_diffrn_reflns_limit_l_max        19
_diffrn_reflns_theta_min          3.647
_diffrn_reflns_theta_max          79.288
_diffrn_reflns_theta_full         67.679
_diffrn_measured_fraction_theta_max   0.949
_diffrn_measured_fraction_theta_full  0.985
_diffrn_reflns_Laue_measured_fraction_max    0.949
_diffrn_reflns_Laue_measured_fraction_full   0.985
_diffrn_reflns_point_group_measured_fraction_max   0.949
_diffrn_reflns_point_group_measured_fraction_full  0.985
_reflns_number_total              4679
_reflns_number_gt                 4500
_reflns_threshold_expression      'I > 2\s(I)'
_reflns_Friedel_coverage          0.000
_reflns_Friedel_fraction_max      .
_reflns_Friedel_fraction_full     .
 
_reflns_special_details
;
 Reflections were merged by SHELXL according to the crystal
 class for the calculation of statistics and refinement.
 
 _reflns_Friedel_fraction is defined as the number of unique
 Friedel pairs measured divided by the number that would be
 possible theoretically, ignoring centric projections and
 systematic absences.
;
 
_computing_data_collection        'APEX3 (Bruker AXS, 2015)'
_computing_cell_refinement        'SAINT (Bruker AXS, 2015)'
_computing_data_reduction         'SAINT (Bruker AXS, 2015)'
_computing_structure_solution     'SHELXT 2014/5 (Sheldrick, 2015)'
_computing_structure_refinement   'SHELXL-2018/3 (Sheldrick, 2018)'
_computing_molecular_graphics     'ORTEP-3 for Windows (Farrugia, 1997)'
_computing_publication_material   'SHELXLE (H\"ubschle et al., 2011)'
_refine_special_details           ?
_refine_ls_structure_factor_coef  Fsqd
_refine_ls_matrix_type            full
_refine_ls_weighting_scheme       calc
_refine_ls_weighting_details
'w=1/[\s^2^(Fo^2^)+(0.0267P)^2^+2.9893P] where P=(Fo^2^+2Fc^2^)/3'
_atom_sites_solution_primary      ?
_atom_sites_solution_secondary    ?
_atom_sites_solution_hydrogens    geom
_refine_ls_hydrogen_treatment     mixed
_refine_ls_extinction_method      none
_refine_ls_extinction_coef        .
_refine_ls_number_reflns          4679
_refine_ls_number_parameters      327
_refine_ls_number_restraints      0
_refine_ls_R_factor_all           0.0239
_refine_ls_R_factor_gt            0.0230
_refine_ls_wR_factor_ref          0.0620
_refine_ls_wR_factor_gt           0.0615
_refine_ls_goodness_of_fit_ref    1.083
_refine_ls_restrained_S_all       1.083
_refine_ls_shift/su_max           0.002
_refine_ls_shift/su_mean          0.000
 
loop_
 _atom_site_label
 _atom_site_type_symbol
 _atom_site_fract_x
 _atom_site_fract_y
 _atom_site_fract_z
 _atom_site_U_iso_or_equiv
 _atom_site_adp_type
 _atom_site_occupancy
 _atom_site_site_symmetry_order  
 _atom_site_calc_flag
 _atom_site_refinement_flags_posn
 _atom_site_refinement_flags_adp
 _atom_site_refinement_flags_occupancy
 _atom_site_disorder_assembly
 _atom_site_disorder_group
Se1 Se 0.51147(3) 0.25510(2) 0.62754(2) 0.01408(6) Uani 1 1 d . . . . .
Se2 Se 0.10923(3) 0.30570(2) 0.49367(2) 0.01610(6) Uani 1 1 d . . . . .
N1 N 0.6912(2) 0.37385(8) 0.69863(10) 0.0150(3) Uani 1 1 d . . . . .
N2 N 0.6375(2) 0.28998(7) 0.79222(10) 0.0118(3) Uani 1 1 d . . . . .
N3 N 0.2576(2) 0.17078(7) 0.50266(10) 0.0130(3) Uani 1 1 d . . . . .
N4 N 0.1637(2) 0.21274(7) 0.36801(10) 0.0111(3) Uani 1 1 d . . . . .
O1 O 0.66999(19) 0.46418(7) 0.56548(9) 0.0183(3) Uani 1 1 d . . . . .
H5A H 0.6829(6) 0.4361(14) 0.6037(18) 0.027 Uiso 1 1 calc R U . . .
C1 C 0.7484(2) 0.39132(9) 0.78439(12) 0.0136(3) Uani 1 1 d . . . . .
C2 C 0.8246(3) 0.45079(9) 0.81399(13) 0.0161(4) Uani 1 1 d . . . . .
H2 H 0.848067 0.485755 0.774077 0.019 Uiso 1 1 calc R U . . .
C3 C 0.8647(3) 0.45691(9) 0.90372(13) 0.0168(4) Uani 1 1 d . . . . .
H3 H 0.915663 0.496943 0.925631 0.020 Uiso 1 1 calc R U . . .
C4 C 0.8315(3) 0.40521(10) 0.96280(13) 0.0174(4) Uani 1 1 d . . . . .
H4 H 0.860705 0.411144 1.023820 0.021 Uiso 1 1 calc R U . . .
C5 C 0.7572(3) 0.34558(9) 0.93457(12) 0.0151(4) Uani 1 1 d . . . . .
H5 H 0.735494 0.310558 0.974646 0.018 Uiso 1 1 calc R U . . .
C6 C 0.7162(2) 0.33977(9) 0.84426(12) 0.0123(3) Uani 1 1 d . . . . .
C7 C 0.5728(2) 0.22542(9) 0.80471(12) 0.0124(3) Uani 1 1 d . . . . .
C8 C 0.5787(3) 0.18988(9) 0.88342(13) 0.0149(4) Uani 1 1 d . . . . .
H8 H 0.627084 0.208926 0.936353 0.018 Uiso 1 1 calc R U . . .
C9 C 0.5116(3) 0.12565(10) 0.88251(13) 0.0175(4) Uani 1 1 d . . . . .
H9 H 0.515480 0.100359 0.935395 0.021 Uiso 1 1 calc R U . . .
C10 C 0.4388(3) 0.09798(9) 0.80502(14) 0.0183(4) Uani 1 1 d . . . . .
H10 H 0.393356 0.054125 0.805950 0.022 Uiso 1 1 calc R U . . .
C11 C 0.4316(3) 0.13363(9) 0.72620(13) 0.0154(4) Uani 1 1 d . . . . .
H11 H 0.380470 0.114887 0.673644 0.018 Uiso 1 1 calc R U . . .
C12 C 0.5009(2) 0.19712(9) 0.72667(12) 0.0133(4) Uani 1 1 d . . . . .
C13 C 0.6262(3) 0.31418(9) 0.70725(12) 0.0136(3) Uani 1 1 d . . . . .
C14 C 0.2834(2) 0.12469(9) 0.43401(12) 0.0129(3) Uani 1 1 d . . . . .
C15 C 0.3516(3) 0.06067(9) 0.44143(13) 0.0161(4) Uani 1 1 d . . . . .
H15 H 0.389034 0.043005 0.497148 0.019 Uiso 1 1 calc R U . . .
C16 C 0.3628(3) 0.02375(9) 0.36476(13) 0.0175(4) Uani 1 1 d . . . . .
H16 H 0.407157 -0.020215 0.368361 0.021 Uiso 1 1 calc R U . . .
C17 C 0.3104(3) 0.04962(9) 0.28185(13) 0.0166(4) Uani 1 1 d . . . . .
H17 H 0.322100 0.023016 0.230638 0.020 Uiso 1 1 calc R U . . .
C18 C 0.2418(2) 0.11319(9) 0.27292(12) 0.0135(3) Uani 1 1 d . . . . .
H18 H 0.206577 0.130887 0.216893 0.016 Uiso 1 1 calc R U . . .
C19 C 0.2273(2) 0.14955(8) 0.35038(12) 0.0114(3) Uani 1 1 d . . . . .
C20 C 0.0863(2) 0.26485(9) 0.31931(12) 0.0114(3) Uani 1 1 d . . . . .
C21 C 0.0468(3) 0.26562(9) 0.22892(12) 0.0142(4) Uani 1 1 d . . . . .
H21 H 0.069281 0.227948 0.193507 0.017 Uiso 1 1 calc R U . . .
C22 C -0.0265(3) 0.32280(10) 0.19140(13) 0.0164(4) Uani 1 1 d . . . . .
H22 H -0.053013 0.324265 0.129637 0.020 Uiso 1 1 calc R U . . .
C23 C -0.0614(3) 0.37776(9) 0.24324(13) 0.0171(4) Uani 1 1 d . . . . .
H23 H -0.110400 0.416456 0.216409 0.021 Uiso 1 1 calc R U . . .
C24 C -0.0253(3) 0.37673(9) 0.33403(13) 0.0158(4) Uani 1 1 d . . . . .
H24 H -0.050199 0.414148 0.369497 0.019 Uiso 1 1 calc R U . . .
C25 C 0.0480(3) 0.31980(9) 0.37162(12) 0.0132(3) Uani 1 1 d . . . . .
C26 C 0.1866(2) 0.22149(9) 0.45820(12) 0.0129(3) Uani 1 1 d . . . . .
C27 C 0.8339(3) 0.48098(9) 0.53434(12) 0.0144(4) Uani 1 1 d . . . . .
C28 C 0.8394(3) 0.52564(9) 0.46451(12) 0.0150(4) Uani 1 1 d . . . . .
H28 H 0.730240 0.543327 0.440002 0.018 Uiso 1 1 calc R U . . .
C29 C 0.9960(3) 0.45557(9) 0.56949(12) 0.0156(4) Uani 1 1 d . . . . .
H29 H 0.993719 0.425101 0.617166 0.019 Uiso 1 1 calc R U . . .
 
loop_
 _atom_site_aniso_label
 _atom_site_aniso_U_11
 _atom_site_aniso_U_22
 _atom_site_aniso_U_33
 _atom_site_aniso_U_23
 _atom_site_aniso_U_13
 _atom_site_aniso_U_12
Se1 0.01676(11) 0.01495(10) 0.01049(10) -0.00087(7) -0.00031(7) 0.00020(7)
Se2 0.02295(12) 0.01265(10) 0.01265(10) -0.00188(7) -0.00019(8) 0.00293(7)
N1 0.0156(8) 0.0139(7) 0.0156(7) 0.0012(6) 0.0016(6) -0.0004(6)
N2 0.0121(7) 0.0128(7) 0.0104(7) 0.0007(6) 0.0011(6) 0.0002(6)
N3 0.0124(8) 0.0100(7) 0.0162(7) -0.0047(6) -0.0030(6) 0.0012(6)
N4 0.0122(7) 0.0103(7) 0.0108(7) 0.0005(5) 0.0006(6) -0.0001(6)
O1 0.0186(7) 0.0190(7) 0.0173(7) 0.0051(5) 0.0017(5) 0.0011(5)
C1 0.0105(8) 0.0150(8) 0.0153(9) 0.0002(7) 0.0018(7) 0.0014(7)
C2 0.0131(9) 0.0138(8) 0.0214(10) 0.0014(7) 0.0013(7) 0.0001(7)
C3 0.0112(9) 0.0157(9) 0.0233(10) -0.0038(7) -0.0004(7) -0.0005(7)
C4 0.0157(9) 0.0202(9) 0.0161(9) -0.0032(7) -0.0029(7) 0.0013(7)
C5 0.0134(9) 0.0173(9) 0.0146(9) 0.0004(7) -0.0005(7) 0.0017(7)
C6 0.0107(8) 0.0116(8) 0.0147(8) -0.0013(7) 0.0009(7) 0.0006(6)
C7 0.0099(8) 0.0119(8) 0.0157(8) 0.0003(7) 0.0031(7) 0.0017(6)
C8 0.0139(9) 0.0175(9) 0.0133(9) 0.0009(7) 0.0010(7) 0.0012(7)
C9 0.0150(9) 0.0177(9) 0.0202(9) 0.0056(7) 0.0047(7) 0.0013(7)
C10 0.0151(9) 0.0126(8) 0.0273(10) 0.0013(7) 0.0030(8) -0.0002(7)
C11 0.0126(9) 0.0135(8) 0.0201(9) -0.0028(7) 0.0018(7) 0.0012(7)
C12 0.0113(9) 0.0145(8) 0.0142(9) 0.0005(6) 0.0021(7) 0.0026(6)
C13 0.0130(9) 0.0161(8) 0.0118(8) 0.0006(7) 0.0017(7) 0.0017(7)
C14 0.0114(8) 0.0136(8) 0.0135(8) 0.0012(7) -0.0001(7) -0.0007(7)
C15 0.0143(9) 0.0150(9) 0.0189(9) 0.0041(7) -0.0016(7) 0.0010(7)
C16 0.0146(9) 0.0120(8) 0.0257(10) 0.0003(7) 0.0000(8) 0.0020(7)
C17 0.0159(9) 0.0141(8) 0.0198(9) -0.0046(7) 0.0008(7) -0.0004(7)
C18 0.0126(9) 0.0144(8) 0.0136(8) -0.0001(7) 0.0005(7) -0.0011(7)
C19 0.0092(8) 0.0100(8) 0.0150(8) 0.0007(6) 0.0006(7) -0.0002(6)
C20 0.0082(8) 0.0115(8) 0.0147(8) 0.0020(7) 0.0015(7) -0.0014(6)
C21 0.0136(9) 0.0147(8) 0.0144(9) 0.0008(7) 0.0002(7) -0.0001(7)
C22 0.0139(9) 0.0201(9) 0.0151(9) 0.0047(7) -0.0017(7) -0.0003(7)
C23 0.0128(9) 0.0150(9) 0.0234(10) 0.0060(7) -0.0007(7) 0.0011(7)
C24 0.0145(9) 0.0122(8) 0.0205(9) -0.0001(7) 0.0005(7) 0.0009(7)
C25 0.0115(8) 0.0149(8) 0.0132(8) 0.0000(7) 0.0003(7) -0.0009(7)
C26 0.0143(9) 0.0128(8) 0.0115(8) -0.0013(6) 0.0000(7) -0.0015(7)
C27 0.0178(9) 0.0122(8) 0.0133(8) -0.0024(7) 0.0002(7) 0.0005(7)
C28 0.0178(9) 0.0138(8) 0.0133(8) -0.0006(7) -0.0014(7) 0.0044(7)
C29 0.0236(10) 0.0115(8) 0.0117(8) 0.0012(6) -0.0008(7) 0.0020(7)
 
_geom_special_details
;
 All esds (except the esd in the dihedral angle between two l.s. planes)
 are estimated using the full covariance matrix.  The cell esds are taken
 into account individually in the estimation of esds in distances, angles
 and torsion angles; correlations between esds in cell parameters are only
 used when they are defined by crystal symmetry.  An approximate (isotropic)
 treatment of cell esds is used for estimating esds involving l.s. planes.
;
 
loop_
 _geom_bond_atom_site_label_1
 _geom_bond_atom_site_label_2
 _geom_bond_distance
 _geom_bond_site_symmetry_2
 _geom_bond_publ_flag
Se1 C13 1.8844(19) . ?
Se1 C12 1.9087(18) . ?
Se2 C26 1.8823(18) . ?
Se2 C25 1.9108(18) . ?
N1 C13 1.309(2) . ?
N1 C1 1.399(2) . ?
N2 C13 1.376(2) . ?
N2 C6 1.397(2) . ?
N2 C7 1.407(2) . ?
N3 C26 1.328(2) . ?
N3 C14 1.414(2) . ?
N4 C26 1.382(2) . ?
N4 C19 1.392(2) . ?
N4 C20 1.401(2) . ?
O1 C27 1.358(2) . ?
O1 H5A 0.82(3) . ?
C1 C2 1.398(3) . ?
C1 C6 1.407(3) . ?
C2 C3 1.387(3) . ?
C2 H2 0.9500 . ?
C3 C4 1.403(3) . ?
C3 H3 0.9500 . ?
C4 C5 1.389(3) . ?
C4 H4 0.9500 . ?
C5 C6 1.397(3) . ?
C5 H5 0.9500 . ?
C7 C8 1.391(3) . ?
C7 C12 1.404(3) . ?
C8 C9 1.392(3) . ?
C8 H8 0.9500 . ?
C9 C10 1.394(3) . ?
C9 H9 0.9500 . ?
C10 C11 1.394(3) . ?
C10 H10 0.9500 . ?
C11 C12 1.385(3) . ?
C11 H11 0.9500 . ?
C14 C15 1.395(3) . ?
C14 C19 1.413(2) . ?
C15 C16 1.385(3) . ?
C15 H15 0.9500 . ?
C16 C17 1.404(3) . ?
C16 H16 0.9500 . ?
C17 C18 1.389(3) . ?
C17 H17 0.9500 . ?
C18 C19 1.391(3) . ?
C18 H18 0.9500 . ?
C20 C21 1.391(3) . ?
C20 C25 1.400(3) . ?
C21 C22 1.393(3) . ?
C21 H21 0.9500 . ?
C22 C23 1.390(3) . ?
C22 H22 0.9500 . ?
C23 C24 1.392(3) . ?
C23 H23 0.9500 . ?
C24 C25 1.389(3) . ?
C24 H24 0.9500 . ?
C27 C28 1.393(3) . ?
C27 C29 1.397(3) . ?
C28 C29 1.390(3) 3_766 ?
C28 H28 0.9500 . ?
C29 H29 0.9500 . ?
 
loop_
 _geom_angle_atom_site_label_1
 _geom_angle_atom_site_label_2
 _geom_angle_atom_site_label_3
 _geom_angle
 _geom_angle_site_symmetry_1
 _geom_angle_site_symmetry_3
 _geom_angle_publ_flag
C13 Se1 C12 85.15(8) . . ?
C26 Se2 C25 85.73(8) . . ?
C13 N1 C1 104.09(15) . . ?
C13 N2 C6 106.42(15) . . ?
C13 N2 C7 116.42(15) . . ?
C6 N2 C7 137.16(15) . . ?
C26 N3 C14 101.43(15) . . ?
C26 N4 C19 105.94(14) . . ?
C26 N4 C20 117.37(15) . . ?
C19 N4 C20 136.68(15) . . ?
C27 O1 H5A 109.5 . . ?
C2 C1 N1 128.59(17) . . ?
C2 C1 C6 120.49(17) . . ?
N1 C1 C6 110.91(16) . . ?
C3 C2 C1 117.61(17) . . ?
C3 C2 H2 121.2 . . ?
C1 C2 H2 121.2 . . ?
C2 C3 C4 121.37(18) . . ?
C2 C3 H3 119.3 . . ?
C4 C3 H3 119.3 . . ?
C5 C4 C3 121.87(18) . . ?
C5 C4 H4 119.1 . . ?
C3 C4 H4 119.1 . . ?
C4 C5 C6 116.57(17) . . ?
C4 C5 H5 121.7 . . ?
C6 C5 H5 121.7 . . ?
N2 C6 C5 133.49(17) . . ?
N2 C6 C1 104.39(15) . . ?
C5 C6 C1 122.10(17) . . ?
C8 C7 C12 120.70(17) . . ?
C8 C7 N2 126.41(17) . . ?
C12 C7 N2 112.87(16) . . ?
C7 C8 C9 118.21(18) . . ?
C7 C8 H8 120.9 . . ?
C9 C8 H8 120.9 . . ?
C8 C9 C10 120.87(18) . . ?
C8 C9 H9 119.6 . . ?
C10 C9 H9 119.6 . . ?
C11 C10 C9 121.06(18) . . ?
C11 C10 H10 119.5 . . ?
C9 C10 H10 119.5 . . ?
C12 C11 C10 118.13(18) . . ?
C12 C11 H11 120.9 . . ?
C10 C11 H11 120.9 . . ?
C11 C12 C7 121.01(17) . . ?
C11 C12 Se1 126.23(15) . . ?
C7 C12 Se1 112.76(13) . . ?
N1 C13 N2 114.18(16) . . ?
N1 C13 Se1 133.07(14) . . ?
N2 C13 Se1 112.70(13) . . ?
C15 C14 C19 119.97(17) . . ?
C15 C14 N3 127.66(17) . . ?
C19 C14 N3 112.36(15) . . ?
C16 C15 C14 117.71(17) . . ?
C16 C15 H15 121.1 . . ?
C14 C15 H15 121.1 . . ?
C15 C16 C17 121.69(17) . . ?
C15 C16 H16 119.2 . . ?
C17 C16 H16 119.2 . . ?
C18 C17 C16 121.58(18) . . ?
C18 C17 H17 119.2 . . ?
C16 C17 H17 119.2 . . ?
C17 C18 C19 116.45(17) . . ?
C17 C18 H18 121.8 . . ?
C19 C18 H18 121.8 . . ?
C18 C19 N4 133.06(17) . . ?
C18 C19 C14 122.57(16) . . ?
N4 C19 C14 104.37(15) . . ?
C21 C20 C25 120.46(17) . . ?
C21 C20 N4 126.69(17) . . ?
C25 C20 N4 112.84(16) . . ?
C20 C21 C22 118.61(17) . . ?
C20 C21 H21 120.7 . . ?
C22 C21 H21 120.7 . . ?
C23 C22 C21 120.80(18) . . ?
C23 C22 H22 119.6 . . ?
C21 C22 H22 119.6 . . ?
C22 C23 C24 120.76(17) . . ?
C22 C23 H23 119.6 . . ?
C24 C23 H23 119.6 . . ?
C25 C24 C23 118.57(17) . . ?
C25 C24 H24 120.7 . . ?
C23 C24 H24 120.7 . . ?
C24 C25 C20 120.77(17) . . ?
C24 C25 Se2 126.80(14) . . ?
C20 C25 Se2 112.43(13) . . ?
N3 C26 N4 115.89(16) . . ?
N3 C26 Se2 132.50(14) . . ?
N4 C26 Se2 111.61(12) . . ?
O1 C27 C28 118.17(17) . . ?
O1 C27 C29 122.86(17) . . ?
C28 C27 C29 118.97(18) . . ?
C29 C28 C27 120.27(18) 3_766 . ?
C29 C28 H28 119.9 3_766 . ?
C27 C28 H28 119.9 . . ?
C28 C29 C27 120.75(17) 3_766 . ?
C28 C29 H29 119.6 3_766 . ?
C27 C29 H29 119.6 . . ?
 
loop_
 _geom_torsion_atom_site_label_1
 _geom_torsion_atom_site_label_2
 _geom_torsion_atom_site_label_3
 _geom_torsion_atom_site_label_4
 _geom_torsion
 _geom_torsion_site_symmetry_1
 _geom_torsion_site_symmetry_2
 _geom_torsion_site_symmetry_3
 _geom_torsion_site_symmetry_4
 _geom_torsion_publ_flag
C13 N1 C1 C2 -178.20(19) . . . . ?
C13 N1 C1 C6 0.3(2) . . . . ?
N1 C1 C2 C3 177.78(18) . . . . ?
C6 C1 C2 C3 -0.6(3) . . . . ?
C1 C2 C3 C4 0.5(3) . . . . ?
C2 C3 C4 C5 0.0(3) . . . . ?
C3 C4 C5 C6 -0.3(3) . . . . ?
C13 N2 C6 C5 177.7(2) . . . . ?
C7 N2 C6 C5 -2.9(4) . . . . ?
C13 N2 C6 C1 -0.52(19) . . . . ?
C7 N2 C6 C1 178.88(19) . . . . ?
C4 C5 C6 N2 -177.81(19) . . . . ?
C4 C5 C6 C1 0.2(3) . . . . ?
C2 C1 C6 N2 178.80(16) . . . . ?
N1 C1 C6 N2 0.1(2) . . . . ?
C2 C1 C6 C5 0.3(3) . . . . ?
N1 C1 C6 C5 -178.37(17) . . . . ?
C13 N2 C7 C8 176.65(18) . . . . ?
C6 N2 C7 C8 -2.7(3) . . . . ?
C13 N2 C7 C12 -2.0(2) . . . . ?
C6 N2 C7 C12 178.65(19) . . . . ?
C12 C7 C8 C9 0.1(3) . . . . ?
N2 C7 C8 C9 -178.46(17) . . . . ?
C7 C8 C9 C10 -0.7(3) . . . . ?
C8 C9 C10 C11 0.2(3) . . . . ?
C9 C10 C11 C12 0.8(3) . . . . ?
C10 C11 C12 C7 -1.4(3) . . . . ?
C10 C11 C12 Se1 178.68(14) . . . . ?
C8 C7 C12 C11 1.0(3) . . . . ?
N2 C7 C12 C11 179.72(16) . . . . ?
C8 C7 C12 Se1 -179.10(14) . . . . ?
N2 C7 C12 Se1 -0.36(19) . . . . ?
C1 N1 C13 N2 -0.7(2) . . . . ?
C1 N1 C13 Se1 176.57(15) . . . . ?
C6 N2 C13 N1 0.8(2) . . . . ?
C7 N2 C13 N1 -178.73(15) . . . . ?
C6 N2 C13 Se1 -177.03(12) . . . . ?
C7 N2 C13 Se1 3.4(2) . . . . ?
C12 Se1 C13 N1 179.9(2) . . . . ?
C12 Se1 C13 N2 -2.83(13) . . . . ?
C26 N3 C14 C15 -178.51(19) . . . . ?
C26 N3 C14 C19 0.2(2) . . . . ?
C19 C14 C15 C16 0.5(3) . . . . ?
N3 C14 C15 C16 179.18(18) . . . . ?
C14 C15 C16 C17 0.9(3) . . . . ?
C15 C16 C17 C18 -1.1(3) . . . . ?
C16 C17 C18 C19 -0.2(3) . . . . ?
C17 C18 C19 N4 -178.68(18) . . . . ?
C17 C18 C19 C14 1.7(3) . . . . ?
C26 N4 C19 C18 -179.2(2) . . . . ?
C20 N4 C19 C18 1.7(4) . . . . ?
C26 N4 C19 C14 0.47(19) . . . . ?
C20 N4 C19 C14 -178.67(19) . . . . ?
C15 C14 C19 C18 -1.9(3) . . . . ?
N3 C14 C19 C18 179.25(16) . . . . ?
C15 C14 C19 N4 178.40(16) . . . . ?
N3 C14 C19 N4 -0.5(2) . . . . ?
C26 N4 C20 C21 -178.02(18) . . . . ?
C19 N4 C20 C21 1.1(3) . . . . ?
C26 N4 C20 C25 1.7(2) . . . . ?
C19 N4 C20 C25 -179.26(19) . . . . ?
C25 C20 C21 C22 1.9(3) . . . . ?
N4 C20 C21 C22 -178.46(17) . . . . ?
C20 C21 C22 C23 -0.7(3) . . . . ?
C21 C22 C23 C24 -0.6(3) . . . . ?
C22 C23 C24 C25 0.6(3) . . . . ?
C23 C24 C25 C20 0.6(3) . . . . ?
C23 C24 C25 Se2 -179.89(15) . . . . ?
C21 C20 C25 C24 -1.8(3) . . . . ?
N4 C20 C25 C24 178.44(16) . . . . ?
C21 C20 C25 Se2 178.56(14) . . . . ?
N4 C20 C25 Se2 -1.1(2) . . . . ?
C14 N3 C26 N4 0.1(2) . . . . ?
C14 N3 C26 Se2 -179.50(15) . . . . ?
C19 N4 C26 N3 -0.4(2) . . . . ?
C20 N4 C26 N3 178.97(15) . . . . ?
C19 N4 C26 Se2 179.30(11) . . . . ?
C20 N4 C26 Se2 -1.4(2) . . . . ?
C25 Se2 C26 N3 -179.87(19) . . . . ?
C25 Se2 C26 N4 0.53(13) . . . . ?
O1 C27 C28 C29 179.87(16) . . . 3_766 ?
C29 C27 C28 C29 0.0(3) . . . 3_766 ?
O1 C27 C29 C28 -179.86(17) . . . 3_766 ?
C28 C27 C29 C28 -0.1(3) . . . 3_766 ?
 
_refine_diff_density_max    0.648
_refine_diff_density_min   -0.477
_refine_diff_density_rms    0.072

_shelx_res_file
;
TITL data1_p21c_a.res in P2(1)/c
    data1_p21c_a.res
    created by SHELXL-2018/3 at 10:29:41 on 04-Oct-2018
REM Old TITL data1_p21c in P2(1)/c
REM SHELXT solution in P2(1)/c
REM R1 0.065,  Rweak 0.004,  Alpha 0.037,  Orientation as input
REM Formula found by SHELXT:  C29 N5 Se2
CELL  1.54178   7.4069  20.2539  15.1344   90.000   91.658   90.000
ZERR    4.000   0.0013   0.0036   0.0027    0.000    0.004    0.000
LATT  1
SYMM -X, 1/2+Y, 1/2-Z
SFAC C H N SE O
UNIT 116 76 16 8 4
TEMP -173.000
SIZE 0.05 0.05 0.10
L.S. 50
ACTA
CONF
WPDB -2
BOND $H
LIST 6
FMAP 2
PLAN 20
WGHT    0.026700    2.989300
FVAR       0.40727
SE1   4    0.511474    0.255100    0.627541    11.00000    0.01676    0.01495 =
         0.01049   -0.00087   -0.00031    0.00020
SE2   4    0.109225    0.305698    0.493669    11.00000    0.02295    0.01265 =
         0.01265   -0.00188   -0.00019    0.00293
N1    3    0.691177    0.373847    0.698634    11.00000    0.01563    0.01386 =
         0.01558    0.00121    0.00158   -0.00038
N2    3    0.637490    0.289980    0.792217    11.00000    0.01211    0.01276 =
         0.01043    0.00066    0.00107    0.00025
N3    3    0.257647    0.170782    0.502662    11.00000    0.01241    0.01003 =
         0.01623   -0.00472   -0.00298    0.00124
N4    3    0.163704    0.212737    0.368009    11.00000    0.01225    0.01025 =
         0.01076    0.00050    0.00062   -0.00013
O1    5    0.669988    0.464176    0.565483    11.00000    0.01864    0.01898 =
         0.01732    0.00510    0.00165    0.00110
AFIX 148
H5A   2    0.682909    0.436054    0.603701    11.00000   -1.50000
AFIX   0
C1    1    0.748440    0.391322    0.784393    11.00000    0.01046    0.01503 =
         0.01526    0.00017    0.00185    0.00145
C2    1    0.824611    0.450795    0.813988    11.00000    0.01311    0.01381 =
         0.02145    0.00139    0.00125    0.00005
AFIX  43
H2    2    0.848067    0.485755    0.774077    11.00000   -1.20000
AFIX   0
C3    1    0.864699    0.456915    0.903720    11.00000    0.01120    0.01574 =
         0.02331   -0.00378   -0.00036   -0.00053
AFIX  43
H3    2    0.915663    0.496943    0.925631    11.00000   -1.20000
AFIX   0
C4    1    0.831534    0.405207    0.962798    11.00000    0.01575    0.02015 =
         0.01612   -0.00319   -0.00288    0.00131
AFIX  43
H4    2    0.860705    0.411144    1.023820    11.00000   -1.20000
AFIX   0
C5    1    0.757247    0.345578    0.934574    11.00000    0.01342    0.01727 =
         0.01462    0.00038   -0.00050    0.00175
AFIX  43
H5    2    0.735494    0.310558    0.974646    11.00000   -1.20000
AFIX   0
C6    1    0.716193    0.339768    0.844258    11.00000    0.01069    0.01165 =
         0.01472   -0.00134    0.00091    0.00060
C7    1    0.572845    0.225422    0.804713    11.00000    0.00989    0.01186 =
         0.01569    0.00026    0.00313    0.00172
C8    1    0.578659    0.189884    0.883422    11.00000    0.01392    0.01749 =
         0.01326    0.00093    0.00097    0.00124
AFIX  43
H8    2    0.627084    0.208926    0.936353    11.00000   -1.20000
AFIX   0
C9    1    0.511581    0.125655    0.882514    11.00000    0.01499    0.01765 =
         0.02019    0.00555    0.00473    0.00127
AFIX  43
H9    2    0.515480    0.100359    0.935395    11.00000   -1.20000
AFIX   0
C10   1    0.438773    0.097978    0.805024    11.00000    0.01509    0.01256 =
         0.02733    0.00126    0.00299   -0.00016
AFIX  43
H10   2    0.393356    0.054125    0.805950    11.00000   -1.20000
AFIX   0
C11   1    0.431552    0.133626    0.726202    11.00000    0.01258    0.01352 =
         0.02005   -0.00279    0.00176    0.00121
AFIX  43
H11   2    0.380470    0.114887    0.673644    11.00000   -1.20000
AFIX   0
C12   1    0.500931    0.197116    0.726671    11.00000    0.01128    0.01446 =
         0.01420    0.00055    0.00213    0.00256
C13   1    0.626249    0.314183    0.707255    11.00000    0.01298    0.01605 =
         0.01176    0.00056    0.00173    0.00167
C14   1    0.283405    0.124688    0.434013    11.00000    0.01143    0.01364 =
         0.01346    0.00121   -0.00009   -0.00069
C15   1    0.351592    0.060670    0.441429    11.00000    0.01432    0.01502 =
         0.01888    0.00414   -0.00156    0.00103
AFIX  43
H15   2    0.389034    0.043005    0.497148    11.00000   -1.20000
AFIX   0
C16   1    0.362829    0.023746    0.364764    11.00000    0.01463    0.01202 =
         0.02567    0.00033   -0.00001    0.00197
AFIX  43
H16   2    0.407157   -0.020215    0.368361    11.00000   -1.20000
AFIX   0
C17   1    0.310384    0.049618    0.281851    11.00000    0.01593    0.01411 =
         0.01982   -0.00457    0.00079   -0.00042
AFIX  43
H17   2    0.322100    0.023016    0.230638    11.00000   -1.20000
AFIX   0
C18   1    0.241767    0.113192    0.272916    11.00000    0.01264    0.01444 =
         0.01355   -0.00014    0.00048   -0.00114
AFIX  43
H18   2    0.206577    0.130887    0.216893    11.00000   -1.20000
AFIX   0
C19   1    0.227339    0.149554    0.350382    11.00000    0.00917    0.00997 =
         0.01499    0.00070    0.00064   -0.00025
C20   1    0.086288    0.264848    0.319309    11.00000    0.00817    0.01150 =
         0.01472    0.00200    0.00147   -0.00139
C21   1    0.046768    0.265623    0.228921    11.00000    0.01359    0.01468 =
         0.01444    0.00082    0.00018   -0.00015
AFIX  43
H21   2    0.069281    0.227948    0.193507    11.00000   -1.20000
AFIX   0
C22   1   -0.026527    0.322805    0.191400    11.00000    0.01390    0.02010 =
         0.01507    0.00474   -0.00168   -0.00033
AFIX  43
H22   2   -0.053013    0.324265    0.129637    11.00000   -1.20000
AFIX   0
C23   1   -0.061382    0.377756    0.243237    11.00000    0.01283    0.01502 =
         0.02336    0.00596   -0.00073    0.00106
AFIX  43
H23   2   -0.110400    0.416456    0.216409    11.00000   -1.20000
AFIX   0
C24   1   -0.025272    0.376725    0.334026    11.00000    0.01452    0.01225 =
         0.02053   -0.00012    0.00049    0.00093
AFIX  43
H24   2   -0.050199    0.414148    0.369497    11.00000   -1.20000
AFIX   0
C25   1    0.047979    0.319805    0.371617    11.00000    0.01149    0.01491 =
         0.01323    0.00000    0.00028   -0.00091
C26   1    0.186561    0.221488    0.458199    11.00000    0.01427    0.01277 =
         0.01150   -0.00134    0.00001   -0.00151
C27   1    0.833911    0.480976    0.534341    11.00000    0.01778    0.01222 =
         0.01326   -0.00243    0.00019    0.00055
C28   1    0.839418    0.525637    0.464505    11.00000    0.01783    0.01380 =
         0.01334   -0.00060   -0.00141    0.00440
AFIX  43
H28   2    0.730240    0.543327    0.440002    11.00000   -1.20000
AFIX   0
C29   1    0.996017    0.455569    0.569489    11.00000    0.02361    0.01148 =
         0.01172    0.00122   -0.00082    0.00200
AFIX  43
H29   2    0.993719    0.425101    0.617166    11.00000   -1.20000
AFIX   0
HKLF 4


REM  data1_p21c_a.res in P2(1)/c
REM wR2 = 0.0620, GooF = S = 1.083, Restrained GooF = 1.083 for all data
REM R1 = 0.0230 for 4500 Fo > 4sig(Fo) and 0.0239 for all 4679 data
REM 327 parameters refined using 0 restraints

END

WGHT      0.0266      2.9982

REM Highest difference peak  0.648,  deepest hole -0.477,  1-sigma level  0.072
Q1    1   0.6451  0.3674  0.6410  11.00000  0.05    0.65
Q2    1   0.2415  0.1567  0.5394  11.00000  0.05    0.56
Q3    1   0.3100  0.1799  0.5046  11.00000  0.05    0.40
Q4    1   0.2835  0.1528  0.4787  11.00000  0.05    0.39
Q5    1   0.7754  0.4213  0.7989  11.00000  0.05    0.39
Q6    1   0.2506  0.1905  0.5009  11.00000  0.05    0.38
Q7    1   0.6751  0.3120  0.8228  11.00000  0.05    0.34
Q8    1   0.5892  0.2913  0.6713  11.00000  0.05    0.31
Q9    1  -0.0041  0.2926  0.2173  11.00000  0.05    0.31
Q10   1   0.3166  0.0393  0.4042  11.00000  0.05    0.31
Q11   1   0.0504  0.2639  0.2788  11.00000  0.05    0.30
Q12   1   0.7763  0.3782  0.9462  11.00000  0.05    0.30
Q13   1   0.1852  0.1830  0.3569  11.00000  0.05    0.30
Q14   1   0.9129  0.4669  0.5443  11.00000  0.05    0.30
Q15   1   1.0708  0.4727  0.5594  11.00000  0.05    0.30
Q16   1   0.5559  0.2084  0.8412  11.00000  0.05    0.29
Q17   1   0.8059  0.4555  0.8594  11.00000  0.05    0.29
Q18   1   0.2798  0.0810  0.2848  11.00000  0.05    0.29
Q19   1   0.0162  0.3492  0.3560  11.00000  0.05    0.29
Q20   1   0.5010  0.2148  0.6977  11.00000  0.05    0.28
;
_shelx_res_checksum   45988

_shelx_hkl_file
;
   5   0   0 2168.58   69.59
   5   0   0 2166.58   69.59
  -5   0   0 2265.47   70.99
  -5   0   0 2305.57   70.19
  -5   0   0 2269.87   71.09
  -6   0   0  352.46   13.20
  -6   0   0  357.06   13.10
  -6   0   0  351.86   12.10
  -7   0   0  186.78    8.20
  -7   0   0  180.78    8.10
  -7   0   0  180.78    7.00
   0  -1   0   -0.10    0.10
   0  -1   0    0.20    1.10
   0  -1   0    0.40    0.80
   0  -1   0    0.00    0.20
   0  -1   0    0.10    0.10
   0  -1   0    0.00    0.10
   0   1   0   -0.10    0.80
   0   1   0    0.00    0.10
   0   1   0   -0.10    0.10
   0   1   0    0.00    0.10
   0   1   0   -0.70    0.70
   0   1   0    0.00    0.20
  -1  -1   0  663.93   21.10
   1  -1   0  684.33   21.70
   1  -1   0  669.23   21.10
   1  -1   0  657.83   21.10
   1  -1   0  668.73   21.70
  -1  -1   0  659.23   21.10
   1   1   0  720.33   22.20
   1   1   0  664.53   21.10
  -1   1   0  637.64   21.10
   1   1   0  683.93   21.20
   1   1   0  692.83   22.10
  -1   1   0  652.93   21.50
  -1   1   0  637.74   21.10
  -1   1   0  668.33   21.50
   2   1   0 6732.63  206.18
   2   1   0 6484.45  206.18
   4   1   0  288.27    9.30
  -5  -1   0  126.19    6.20
  -5  -1   0  123.59    5.10
  -5  -1   0  129.09    6.00
  -5   1   0  121.99    5.10
   5   1   0  126.89    5.30
   5   1   0  125.49    4.60
  -5   1   0  122.09    6.10
  -5   1   0  130.79    6.00
  -6  -1   0   57.09    3.50
  -6  -1   0   57.89    4.50
  -6  -1   0   57.29    4.60
  -6   1   0   57.29    4.50
  -6   1   0   55.99    3.40
  -6   1   0   58.19    4.40
  -7  -1   0  783.02   24.80
  -7  -1   0  756.62   25.80
  -7  -1   0  756.22   25.80
  -7   1   0  754.02   25.70
  -7   1   0  778.02   25.90
  -7   1   0  760.62   24.80
  -8   1   0    7.80    1.70
   1  -2   0  532.95   17.00
  -1  -2   0  535.45   16.90
   1  -2   0  543.15   17.10
   1  -2   0  543.75   17.00
   1  -2   0  560.94   18.70
  -1  -2   0  527.75   17.00
   1  -2   0  556.24   18.50
  -1  -2   0  531.45   17.10
   1  -2   0  516.85   17.00
  -1   2   0  534.35   17.00
   1   2   0  538.55   19.10
  -1   2   0  540.85   17.00
   1   2   0  541.35   17.10
  -1   2   0  545.35   18.40
   1   2   0  542.75   17.10
   1   2   0  532.65   19.00
   1   2   0  529.95   17.10
   1   2   0  526.35   17.10
  -1   2   0  543.75   18.50
   2   2   0 5857.11  182.68
   2   2   0 5590.04  180.88
   2   2   0 6014.70  182.58
   3   2   0 3109.59   95.69
   3   2   0 2920.91   94.09
   3   2   0 2948.70   94.09
   3   2   0 3035.90   94.09
   3   2   0 3093.99   95.69
   3   2   0 3016.70   94.09
  -4  -2   0  572.84   19.90
   4   2   0  595.14   18.80
   4   2   0  605.14   18.90
   5  -2   0 1954.10   61.19
  -5  -2   0 1958.70   62.59
  -5  -2   0 1916.91   61.59
   5  -2   0 2005.90   61.09
  -5  -2   0 1911.51   62.49
   5   2   0 1967.00   61.49
  -5   2   0 1978.10   62.49
  -5   2   0 1989.10   61.69
  -5   2   0 1969.00   62.59
  -6  -2   0   53.49    4.40
  -6  -2   0   49.10    3.30
  -6  -2   0   43.90    4.40
  -6   2   0   55.39    3.40
   6   2   0   47.80    4.40
  -6   2   0   49.80    4.30
  -6   2   0   49.70    4.30
  -7  -2   0  587.44   19.10
  -7  -2   0  584.44   20.10
  -7  -2   0  561.44   20.20
  -7   2   0  586.34   19.10
  -7   2   0  593.54   20.30
  -7   2   0  576.24   20.10
  -8  -2   0  499.45   16.60
  -8   2   0  471.55   16.40
  -8   2   0  451.05   15.50
  -9  -2   0   37.80    4.40
   0  -3   0    1.80    0.70
   0  -3   0    1.40    0.60
   0  -3   0    1.20    0.60
   0  -3   0    0.90    0.50
   0  -3   0    0.20    2.90
   0  -3   0    0.20    3.20
   0   3   0    1.10    0.60
   0   3   0    1.30    4.00
   0   3   0    0.80    0.70
   0   3   0    0.70    0.60
   0   3   0    3.00    4.20
  -1  -3   0  731.13   23.80
   1  -3   0  748.53   23.70
   1  -3   0  732.23   23.70
   1  -3   0  760.12   23.70
   1  -3   0  758.32   26.10
   1  -3   0  750.52   23.70
   1  -3   0  753.72   25.90
  -1  -3   0  761.02   23.80
  -1   3   0  738.93   25.80
   1   3   0  750.32   26.40
  -1   3   0  762.32   23.50
   1   3   0  761.92   26.60
  -1   3   0  736.93   23.50
   1   3   0  749.33   23.70
   1   3   0  753.02   23.80
   1   3   0  751.32   23.80
  -1   3   0  736.83   23.70
   1   3   0  755.02   23.80
   2   3   0 9508.85  298.97
   2   3   0 9999.00  299.27
  -2   3   0 9481.35  297.67
  -2   3   0 9186.28  297.57
   3  -3   0   38.10    1.50
   3  -3   0   37.30    1.50
   3  -3   0   37.10    1.70
   3  -3   0   37.20    1.60
   3   3   0   38.60    2.20
   3   3   0   38.30    5.70
   3   3   0   36.10    2.40
   3   3   0   41.20    2.00
   3   3   0   32.20    2.30
   3   3   0   37.90    7.00
  -4  -3   0  681.33   23.70
   4  -3   0  705.03   22.70
   4  -3   0  707.23   22.60
   4   3   0  693.33   23.00
  -4   3   0  791.22   24.50
   4   3   0  727.53   23.00
  -5  -3   0  290.27   10.90
  -5  -3   0  279.97    9.90
   5  -3   0  289.47    9.40
  -5  -3   0  278.87   11.00
   5   3   0  291.57   10.00
  -5   3   0  292.87   10.90
  -5   3   0  290.77    9.90
  -5   3   0  281.67   10.90
  -6  -3   0   19.00    3.70
  -6  -3   0   16.70    2.00
  -6  -3   0   13.40    2.20
  -6   3   0   11.10    2.10
  -6   3   0   17.00    3.60
   6   3   0   13.40    2.90
  -6   3   0   14.50    2.00
  -7  -3   0   55.99    3.50
  -7  -3   0   56.59    4.70
  -7  -3   0   44.10    4.80
  -7   3   0   56.89    4.70
  -7   3   0   55.99    3.60
  -7   3   0   57.89    4.80
  -9  -3   0   80.79    5.00
   0  -4   0 1240.38   40.20
   0  -4   0 1233.18   40.30
   0  -4   0 1325.87   43.30
   0  -4   0 1266.27   40.40
   0  -4   0 1319.57   43.20
   0  -4   0 1260.07   40.20
   0   4   0 1264.57   40.30
   0   4   0 1232.48   40.20
   0   4   0 1309.37   40.30
   0   4   0 1328.87   43.20
   0   4   0 1342.57   43.10
   0   4   0 1275.27   40.30
   1  -4   0  632.44   19.50
  -1  -4   0  597.34   19.50
   1  -4   0  599.04   22.90
   1  -4   0  618.04   23.10
   1  -4   0  606.74   19.60
  -1  -4   0  616.54   19.50
  -1  -4   0  614.64   19.50
   1  -4   0  626.44   19.50
   1  -4   0  611.04   19.50
   1   4   0  597.54   23.20
   1   4   0  601.64   19.50
   1   4   0  605.44   19.60
  -1   4   0  599.24   22.60
   1   4   0  587.74   19.60
   1   4   0  635.64   19.60
  -1   4   0  604.34   19.40
   1   4   0  639.24   23.70
   2  -4   0 3168.98   99.59
   2  -4   0 3179.48   99.59
  -2  -4   0 3197.08   99.69
  -2  -4   0 3161.78   99.59
   2  -4   0 3048.90   99.49
   2   4   0 3435.56  103.39
  -2   4   0 3278.67  101.69
   2   4   0 3175.78   99.59
  -2   4   0 3081.29   99.49
   2   4   0 3088.69   99.69
   2   4   0 3191.28   99.69
  -2   4   0 3090.89   99.49
   2   4   0 3384.96  103.09
  -2   4   0 3224.18  101.69
   2   4   0 3114.99   99.69
   3  -4   0 2255.97   70.29
  -3  -4   0 2276.17   70.39
   3  -4   0 2145.89   70.49
  -3  -4   0 2298.77   70.39
   3  -4   0 2269.47   70.39
   3   4   0 2252.87   70.59
   3   4   0 2203.98   70.69
   3   4   0 2322.77   74.49
   3   4   0 2319.77   70.59
   3   4   0 2229.38   70.49
   3   4   0 2218.38   74.29
   4  -4   0  255.17    9.20
   4  -4   0  273.67    8.90
  -4   4   0  264.87    9.20
  -4   4   0  267.37   10.20
   4   4   0  264.67    9.00
   4   4   0  262.87   20.00
   4   4   0  261.67    9.00
   4   4   0  287.67    9.30
   4   4   0  263.47   16.20
  -5  -4   0  595.94   20.10
  -5  -4   0  590.94   19.20
  -5  -4   0  568.54   20.10
   5  -4   0  590.04   19.00
   5   4   0  597.04   19.40
  -5   4   0  594.64   19.20
  -5   4   0  614.74   20.30
  -5   4   0  560.64   20.00
  -6  -4   0 1439.66   44.30
  -6  -4   0 1359.96   45.20
  -6  -4   0 1414.56   45.50
  -6   4   0 1360.56   45.10
   6   4   0 1330.57   44.70
  -6   4   0 1433.26   45.50
  -6   4   0 1431.66   44.40
  -7  -4   0  502.75   16.90
  -7  -4   0  507.25   18.10
  -7   4   0  528.75   18.30
  -7   4   0  515.25   17.00
  -8  -4   0  130.49    6.00
  -8   4   0  118.99    4.90
  -8   4   0  125.79    5.90
  -9  -4   0  109.29    5.40
   0  -5   0   -6.90    6.90
   0  -5   0   -0.10    0.90
   0  -5   0   -0.90    1.30
   0  -5   0    1.70    1.00
   0  -5   0    0.90    0.80
   0  -5   0   -8.10    6.20
   0   5   0    1.30    1.10
   0   5   0   -2.60    4.90
   0   5   0    0.70    0.90
   0   5   0   -5.20    6.30
   0   5   0    0.00    0.80
   1  -5   0    6.90    1.40
  -1  -5   0    6.70    1.10
   1  -5   0    4.10    1.10
  -1  -5   0    6.60    1.10
  -1  -5   0    6.40    1.20
   1  -5   0    7.40    1.10
   1  -5   0    5.50    1.00
   1  -5   0    4.90    6.60
   1  -5   0    2.30    5.80
   1   5   0    0.30    6.10
   1   5   0    7.00    1.30
   1   5   0    3.00    6.60
   1   5   0    7.70    1.20
  -1   5   0    7.30    5.80
  -1   5   0    6.70    1.10
   1   5   0    4.90    1.40
   1   5   0    6.10    1.00
  -1   5   0    6.40    1.00
  -1   5   0   -0.40    5.80
   2  -5   0   18.50    2.30
   2  -5   0   24.30    1.90
   2  -5   0   21.60    2.00
  -2  -5   0   25.60    2.10
  -2  -5   0   18.90    1.90
   2   5   0   18.20    2.40
   2   5   0   30.50    7.60
   2   5   0   22.90    2.20
  -2   5   0   24.90    6.00
  -2   5   0   22.00    1.80
   2   5   0   21.50    7.40
   2   5   0   22.20    2.30
   2   5   0   20.20    2.00
  -2   5   0   21.20    1.80
  -2   5   0   23.70    5.70
  -3  -5   0   24.40    2.00
   3  -5   0   24.60    2.10
   3  -5   0   24.20    2.00
  -3  -5   0   21.60    2.20
   3  -5   0   22.10    2.60
   3  -5   0   25.50    2.00
   3   5   0   20.90    3.00
  -3   5   0   24.60    1.60
   3   5   0   24.50    2.30
   3   5   0   30.80    8.20
  -3   5   0   24.30    1.20
   3   5   0   25.00    2.40
   3   5   0   25.80    8.40
   3   5   0   18.60    2.20
   4  -5   0  739.93   28.90
  -4  -5   0  909.91   28.80
  -4  -5   0  866.21   28.00
   4  -5   0  918.41   27.90
   4   5   0  856.71   36.00
   4   5   0  880.91   28.10
  -4   5   0  913.01   28.90
   4   5   0  874.41   28.10
   4   5   0  854.51   35.90
   4   5   0  923.91   28.30
  -4   5   0  895.01   28.00
  -5  -5   0   42.50    4.40
  -5  -5   0   38.70    5.00
  -5  -5   0   46.80    3.00
   5  -5   0   43.20    3.00
  -5   5   0   44.90    3.10
  -5   5   0   42.50    4.60
  -5   5   0   47.90    4.10
   5   5   0   43.30    3.70
   6  -5   0  343.97   12.70
  -6  -5   0  347.57   13.50
  -6  -5   0  376.16   13.70
  -6  -5   0  374.66   12.40
  -6   5   0  376.26   13.70
   6   5   0  365.96   13.70
  -6   5   0  358.26   13.40
  -6   5   0  372.86   12.50
  -7  -5   0    3.60    1.80
  -7  -5   0    4.10    2.40
  -7   5   0    2.40    1.80
  -7   5   0    2.70    1.90
  -8  -5   0  109.99    5.60
  -8   5   0  106.99    4.50
  -8   5   0  115.59    5.60
  -9  -5   0   70.29    4.40
   0  -6   0   12.90    1.90
   0  -6   0   11.90    7.20
   0  -6   0   14.00    1.80
   0  -6   0   14.60    8.10
   0  -6   0   11.80    2.00
   0   6   0    5.20    7.90
   0   6   0    9.20    1.30
   0   6   0    5.40    7.30
   0   6   0   10.00    1.30
   0   6   0   11.40    2.10
  -1  -6   0 2754.52   85.69
   1  -6   0 2658.73   85.59
   1  -6   0 2735.23   89.89
   1  -6   0 2760.72   90.29
   1  -6   0 2651.03   85.89
   1  -6   0 2745.83   85.69
  -1  -6   0 2796.42   85.69
  -1  -6   0 2718.43   85.79
   1  -6   0 2652.73   85.59
  -1   6   0 2691.13   85.59
   1   6   0 2819.42   90.79
  -1   6   0 2786.82   89.99
  -1   6   0 2759.92   85.69
   1   6   0 2701.53   85.79
   1   6   0 2774.42   85.79
  -1   6   0 2725.93   85.59
   1   6   0 2764.82   90.39
   1   6   0 2658.93   85.69
  -1   6   0 2852.31   89.99
  -2  -6   0 2499.95   76.39
   2  -6   0 2504.05   76.69
   2  -6   0 2466.45   76.89
   2  -6   0 2449.75   76.69
  -2   6   0 2201.38   76.69
   2   6   0 2517.35   76.79
   2   6   0 2631.84   82.29
  -2   6   0 2148.89   81.69
  -2   6   0 2524.15   80.79
   2   6   0 2534.25   76.89
  -2   6   0 2474.05   76.59
   2   6   0 2371.66   76.99
   3  -6   0 1039.90   39.80
   3  -6   0 1259.67   38.80
   3  -6   0 1263.07   38.80
  -3  -6   0 1234.48   38.80
  -3  -6   0 1225.48   38.90
   3  -6   0 1263.07   38.70
  -3   6   0 1223.88   38.40
   3   6   0 1255.87   39.00
   3   6   0 1254.47   39.00
  -3   6   0 1169.78   41.40
  -3   6   0 1202.88   41.60
   3   6   0 1282.67   46.60
  -3   6   0 1217.28   38.40
   3   6   0 1240.18   39.00
   3   6   0 1226.48   46.00
   4  -6   0 1180.88   35.90
   4  -6   0 1146.79   35.40
  -4  -6   0 1121.59   36.50
   4  -6   0 1049.20   35.30
  -4  -6   0 1094.59   35.70
  -4   6   0 1125.99   36.60
   4   6   0 1156.88   36.20
  -4   6   0 1130.69   35.80
  -5  -6   0  208.08    8.60
  -5  -6   0  190.88    8.70
  -5  -6   0  210.28    7.50
   5  -6   0  199.58    7.70
  -5   6   0  200.68    7.80
  -5   6   0  207.68    8.60
   5   6   0  206.28    8.30
  -6  -6   0  736.03   27.20
  -6  -6   0  822.82   26.00
   6  -6   0  778.92   26.50
  -6  -6   0  825.92   27.30
   6   6   0  797.22   27.30
  -6   6   0  830.12   27.30
  -6   6   0  858.81   26.20
  -7  -6   0  355.46   13.50
  -7   6   0  366.06   12.30
  -7   6   0  357.36   13.40
  -8  -6   0   -0.40    2.10
  -8   6   0   -0.70    1.40
  -8   6   0    0.60    1.60
   0  -7   0   -2.00    1.20
   0  -7   0   -2.10    1.00
   0  -7   0  -10.80    5.40
   0  -7   0  -10.20    5.90
   0  -7   0   -1.50    1.20
   0   7   0    0.50    8.10
   0   7   0   -3.40    7.50
   0   7   0   -3.00    1.20
   0   7   0    0.10    1.20
   0   7   0   -5.10    1.10
  -1  -7   0  229.38    8.00
   1  -7   0  224.78    8.00
  -1  -7   0  225.68    8.20
   1  -7   0  224.18    8.00
   1  -7   0  215.78    8.10
   1   7   0  232.58    8.20
   1   7   0  229.68    8.20
  -1   7   0  227.38    8.00
   1   7   0  214.98   16.40
  -1   7   0  218.18   14.30
   1   7   0  212.08   15.80
  -1   7   0  232.88   15.30
  -1   7   0  222.98    7.90
  -1   7   0  227.58    8.00
   1   7   0  230.78    8.10
  -2  -7   0  698.43   22.20
   2  -7   0  691.23   22.00
  -2  -7   0  689.23   21.90
   2  -7   0  636.74   22.60
   2  -7   0  695.73   22.10
  -2  -7   0  679.63   22.00
  -2   7   0  677.83   28.10
   2   7   0  685.83   22.10
  -2   7   0  691.53   22.00
   2   7   0  707.83   22.30
   2   7   0  696.93   22.20
  -2   7   0  654.93   28.10
   2   7   0  663.03   29.20
  -2   7   0  677.63   21.90
   2   7   0  681.23   29.60
   2   7   0  634.04   21.40
   3  -7   0  367.46   12.70
  -3  -7   0  363.26   12.80
   3  -7   0  395.26   12.60
   3  -7   0  385.66   12.90
  -3  -7   0  365.76   12.70
   3   7   0  364.36   13.00
   3   7   0  388.06   25.80
  -3   7   0  375.16   12.40
   3   7   0  367.16   24.50
   3   7   0  387.86   13.00
   3   7   0  384.16   13.10
  -3   7   0  371.86   12.40
   3   7   0  356.76   12.00
  -3   7   0  357.36   19.10
  -4  -7   0   59.19    2.50
   4  -7   0   58.09    3.40
  -4  -7   0   58.09    4.00
   4   7   0   56.39    3.90
  -4   7   0   59.39    3.30
  -4   7   0   63.29    4.20
   4   7   0   54.39    2.80
  -5  -7   0   16.50    2.10
  -5  -7   0   22.30    3.50
   5  -7   0   15.30    2.40
   5   7   0   17.80    2.20
  -5   7   0   18.70    2.60
  -5   7   0   19.90    3.50
  -6  -7   0  454.35   16.40
  -6  -7   0  458.05   15.10
   6  -7   0  424.86   16.40
   6   7   0  434.56   17.10
  -6   7   0  467.85   16.50
   6   7   0  448.46   14.70
  -6   7   0  471.25   15.30
  -7  -7   0    7.40    2.60
  -7  -7   0    5.80    1.70
  -7   7   0    8.70    2.40
  -8  -7   0  298.17   10.90
  -8   7   0  296.37   10.90
  -8   7   0  282.97    9.90
  -9  -7   0   97.29    4.70
   0  -8   0   15.60    2.30
   0  -8   0   14.10    1.20
   0  -8   0   15.90    2.40
   0  -8   0   13.10    2.10
   0   8   0   20.60    8.70
   0   8   0   12.90    1.70
   0   8   0   20.10    7.60
   0   8   0   14.60    2.30
   0   8   0   13.80    2.50
   1  -8   0 3612.34  110.09
   1  -8   0 3207.08  109.29
   1  -8   0 3492.65  110.19
  -1  -8   0 3619.54  110.09
  -1  -8   0 3519.75  110.19
   1   8   0 3346.97  109.29
   1   8   0 3675.43  116.89
   1   8   0 3599.84  110.19
  -1   8   0 3605.24  110.09
  -1   8   0 3609.54  109.99
   1   8   0 3592.54  110.09
   1   8   0 3662.73  116.99
   1   8   0 2990.40  110.39
  -1   8   0 3640.24  116.39
  -2  -8   0  698.83   22.50
   2  -8   0  672.33   22.40
  -2  -8   0  681.73   22.20
   2  -8   0  710.13   22.30
   2  -8   0  700.83   22.30
  -2  -8   0  662.13   22.30
   2  -8   0  620.94   21.50
   2   8   0  680.03   31.80
   2   8   0  646.54   21.50
   2   8   0  671.13   31.40
   2   8   0  704.33   22.50
  -2   8   0  694.93   22.20
  -2   8   0  711.13   30.10
   2   8   0  707.03   22.50
   2   8   0  685.63   22.50
  -3  -8   0  657.13   21.10
  -3  -8   0  656.63   22.10
   3  -8   0  708.23   22.30
   3  -8   0  651.93   21.00
   3  -8   0  706.93   22.00
  -3  -8   0  654.83   22.20
  -3  -8   0  668.93   22.30
   3  -8   0  668.43   22.00
   3   8   0  661.33   22.30
   3   8   0  662.03   21.10
  -3   8   0  624.34   30.10
  -3   8   0  654.03   21.70
   3   8   0  645.44   35.80
   3   8   0  692.53   35.80
  -3   8   0  690.13   21.60
  -3   8   0  651.43   21.70
   3   8   0  697.03   22.20
   3   8   0  654.13   22.20
  -4  -8   0 3854.41  131.49
  -4  -8   0 4177.48  131.49
   4  -8   0 4510.95  131.19
  -4  -8   0 4120.79  130.19
   4  -8   0 4220.68  130.29
  -4   8   0 4186.58  130.69
   4   8   0 4448.96  131.59
  -4   8   0 4222.58  131.59
   4   8   0 3902.91  130.19
  -5  -8   0   69.49    4.70
   5  -8   0   62.99    4.70
  -5  -8   0   69.89    3.60
  -5   8   0   71.49    4.80
   5   8   0   65.69    3.10
   5   8   0   59.09    5.30
  -5   8   0   70.09    3.90
   6  -8   0  365.26   15.20
  -6  -8   0  397.96   14.40
  -6  -8   0  400.36   13.10
  -6   8   0  404.86   14.50
  -6   8   0  407.66   13.30
   6   8   0  361.66   15.90
   6   8   0  367.26   12.80
  -7  -8   0  302.87   11.50
   7   8   0  293.07    9.90
  -7   8   0  290.17   10.30
  -7   8   0  294.77   11.60
  -8  -8   0    7.70    2.30
  -8   8   0    5.80    1.70
   0  -9   0   -0.90    1.40
   0  -9   0   -0.50    0.60
   0  -9   0   -1.70    1.40
   0   9   0   -8.40    7.00
   0   9   0   -0.70    0.80
   0   9   0   -1.70    1.40
   0   9   0    0.80    1.40
   0   9   0   -1.30    8.70
  -1  -9   0  427.96   14.50
   1  -9   0  436.66   14.60
  -1  -9   0  421.76   14.60
  -1  -9   0  412.66   14.70
   1  -9   0  409.46   13.60
   1  -9   0  439.36   14.80
  -1   9   0  417.26   14.40
   1   9   0  438.16   25.70
   1   9   0  435.96   14.70
  -1   9   0  419.56   24.40
   1   9   0  433.36   24.50
   1   9   0  432.36   14.80
   1   9   0  445.76   14.80
  -1   9   0  424.76   23.50
   1   9   0  419.76   13.70
  -1   9   0  426.96   14.60
  -1   9   0  417.56   14.60
   2  -9   0 1460.85   47.50
  -2  -9   0 1600.24   49.70
   2  -9   0 1524.65   48.50
   2  -9   0 1572.64   48.70
  -2  -9   0 1504.15   48.50
  -2  -9   0 1523.45   48.70
   2  -9   0 1582.14   48.40
   2   9   0 1532.55   48.70
   2   9   0 1523.95   48.60
  -2   9   0 1391.66   55.89
   2   9   0 1474.55   58.99
  -2   9   0 1532.25   48.40
  -2   9   0 1490.95   56.39
  -2   9   0 1498.35   48.40
   2   9   0 1593.14   48.70
   2   9   0 1514.25   58.19
   2   9   0 1489.55   47.50
   3  -9   0  654.23   21.80
  -3  -9   0  696.03   23.10
   3  -9   0  713.13   22.90
  -3  -9   0  694.83   21.90
  -3   9   0  691.13   21.90
  -3   9   0  711.73   22.40
  -3   9   0  741.93   23.20
   3   9   0  707.93   23.20
   3   9   0  654.33   22.00
  -3   9   0  648.34   37.00
   4  -9   0   80.39    3.30
  -4  -9   0   85.99    4.80
  -4  -9   0   85.99    3.20
   4  -9   0   84.49    4.70
  -4   9   0   87.99    4.20
   4   9   0   81.59    3.40
  -4   9   0   84.29    3.20
   4   9   0   83.29    5.20
  -4   9   0   86.69    5.00
  -5  -9   0    4.40    1.50
   5  -9   0    2.10    1.20
  -5  -9   0   -1.00    2.80
   5  -9   0   -2.70    2.60
  -5  -9   0    2.20    1.00
  -5  -9   0    3.10    2.10
  -5   9   0    2.30    1.60
   5   9   0    3.20    1.20
   5   9   0    4.00    3.10
  -5   9   0    2.60    1.80
  -6  -9   0 1064.89   35.90
  -6  -9   0 1077.29   34.70
  -6   9   0 1099.59   36.10
  -6   9   0 1113.79   34.90
   6   9   0 1082.19   34.40
  -7  -9   0   -0.30    1.50
  -7  -9   0   -0.50    2.10
  -7   9   0   -0.90    1.60
  -7   9   0    1.90    1.60
   7   9   0    1.60    1.50
  -8  -9   0  319.97   10.90
  -8   9   0  283.87   10.20
  -8   9   0  275.87   10.60
   0 -10   0   22.30    1.40
   0 -10   0   24.50    3.00
   0 -10   0   25.90    3.20
   0 -10   0   24.90    2.90
   0  10   0   25.30    3.00
   0  10   0   32.70   11.90
   0  10   0   15.20   11.90
   0  10   0   20.90    1.60
   0  10   0   21.00    3.00
   0  10   0   24.40    3.20
   1 -10   0 2273.17   70.59
  -1 -10   0 2227.98   70.79
   1 -10   0 2157.48   69.49
  -1 -10   0 2102.69   69.39
  -1 -10   0 2217.38   70.59
  -1 -10   0 2270.97   70.49
   1 -10   0 2198.38   70.69
   1 -10   0 2239.28   70.59
  -1  10   0 2252.47   70.59
   1  10   0 2246.58   81.09
  -1  10   0 2178.98   79.49
  -1  10   0 2304.37   70.59
   1  10   0 2326.07   70.79
   1  10   0 2263.47   70.69
   1  10   0 2175.18   80.49
  -1  10   0 2212.98   79.69
   1  10   0 2301.97   70.79
  -1  10   0 2237.28   70.49
   1  10   0 2140.89   69.49
   2 -10   0  140.59    5.90
   2 -10   0  134.69    4.60
   2 -10   0  132.39    6.70
  -2 -10   0  130.79    6.30
  -2 -10   0  125.69    6.60
   2 -10   0  123.99    6.40
  -2 -10   0  128.19    4.70
   2  10   0  138.19    4.70
  -2  10   0  130.19    4.70
  -2  10   0  130.39    6.20
   2  10   0  132.29   19.60
   2  10   0  137.29    6.10
   2  10   0  146.49   19.90
   2  10   0  135.89    6.70
  -2  10   0  130.99    5.40
  -2  10   0  138.49   18.20
  -2  10   0  128.99    6.20
   2  10   0  138.79    6.70
  -2  10   0  157.98   22.70
   3 -10   0    1.80    1.70
  -3 -10   0    1.60    1.60
  -3 -10   0    0.90    0.80
   3 -10   0    1.00    0.80
   3  10   0    3.40    1.90
   3  10   0    0.80    0.90
  -3  10   0    0.40    1.50
  -3  10   0    2.20    0.80
   4 -10   0 3142.49   92.69
  -4 -10   0 2923.01   91.19
  -4 -10   0 2864.71   95.09
  -4 -10   0 2825.22   92.49
   4 -10   0 2698.83   91.19
   4  10   0 3036.00   92.99
   4  10   0 2871.91   91.29
  -4  10   0 2884.31   92.69
  -4  10   0 3076.39   91.79
  -4  10   0 2932.01   91.09
   5 -10   0   49.50    5.80
   5 -10   0   52.29    2.60
  -5 -10   0   53.69    4.40
  -5 -10   0   53.69    2.40
  -5 -10   0   52.49    3.20
   5  10   0   50.39    6.20
  -5  10   0   57.59    3.70
  -5  10   0   56.69    4.60
   5  10   0   48.50    2.80
   6 -10   0  872.31   27.70
  -6 -10   0  864.61   29.40
  -6 -10   0  854.71   28.10
  -6  10   0  886.31   29.60
   6  10   0  873.61   27.80
  -6  10   0  904.71   28.40
  -7 -10   0  205.78    8.50
  -7  10   0  196.28    8.50
  -7  10   0  201.48    7.40
   7  10   0  206.48    7.00
   0 -11   0    0.30    1.90
   0 -11   0    2.10    2.30
   0 -11   0    4.90    1.70
   0 -11   0    2.00    0.70
   0  11   0    0.60    2.00
   0  11   0    3.20    1.90
   0  11   0  -12.50   14.60
   0  11   0    0.50    2.80
  -1 -11   0  141.99    6.70
   1 -11   0  130.89    6.80
   1 -11   0  147.79    4.90
   1 -11   0  147.19    6.30
  -1 -11   0  137.19    5.10
  -1 -11   0  143.89    4.90
  -1 -11   0  140.59    7.20
  -1 -11   0  144.59    6.40
   1 -11   0  144.09    7.00
  -1  11   0  137.39    6.80
  -1  11   0  143.59    6.80
   1  11   0  146.59    6.50
   1  11   0  117.09   20.50
  -1  11   0  141.89    5.00
   1  11   0  149.88    5.00
   1  11   0  125.29   20.00
   1  11   0  150.18    7.10
  -1  11   0  139.39    5.70
   1  11   0  153.08    7.20
  -1  11   0  139.79    6.60
  -1  11   0  143.69   19.60
  -1  11   0  163.58   23.40
   2 -11   0  776.82   24.80
   2 -11   0  823.32   26.20
  -2  11   0  808.02   25.40
   2  11   0  736.83   46.20
   2  11   0  754.82   47.30
   2  11   0  760.42   26.80
   2  11   0  735.83   26.70
   2  11   0  833.62   26.50
   2  11   0  805.82   24.90
  -2  11   0  793.52   24.90
   3 -11   0  269.07   10.20
  -3 -11   0  264.47    8.70
  -3 -11   0  259.07   10.10
   3 -11   0  253.97    8.60
  -3  11   0  271.17    9.30
  -3  11   0  260.87    8.60
   3  11   0  261.57    8.70
   3  11   0  262.07   10.60
   4 -11   0  111.59    6.20
  -4 -11   0  103.49    4.00
  -4 -11   0  109.89    5.70
   4 -11   0  110.59    4.00
   4  11   0   99.59    6.80
   4  11   0  112.69    4.30
  -4  11   0  111.89    5.90
  -4  11   0  106.29    4.10
  -4  11   0  113.79    5.00
  -5 -11   0    5.10    2.30
   5 -11   0    3.20    1.10
   5 -11   0    1.00    3.60
  -5 -11   0    4.10    1.50
  -5 -11   0    4.60    0.90
   5  11   0    3.00    4.00
  -5  11   0    4.50    1.90
   5  11   0    3.10    1.30
  -5  11   0    3.40    1.80
  -6 -11   0  665.03   22.30
   6 -11   0  693.43   22.00
  -6 -11   0  695.33   23.70
   6  11   0  695.83   22.10
  -6  11   0  695.03   23.80
  -6  11   0  703.83   22.60
  -7 -11   0   40.10    4.00
   7  11   0   38.80    2.50
  -7  11   0   38.90    3.80
  -7  11   0   38.30    2.90
  -8  11   0   75.29    3.40
  -8  11   0   76.29    4.00
   0 -12   0  749.73   25.80
   0 -12   0  781.82   25.40
   0 -12   0  753.02   26.20
   0  12   0  736.13   25.90
   0  12   0  792.42   25.60
   0  12   0  730.23   45.00
   0  12   0  777.52   24.00
   0  12   0  754.52   24.10
   0  12   0  771.22   44.40
   0  12   0  743.83   25.90
  -1 -12   0  984.10   31.10
   1 -12   0  933.41   31.80
   1 -12   0  989.00   31.00
  -1 -12   0  932.71   31.40
   1 -12   0  941.51   31.50
  -1 -12   0  923.31   29.50
  -1 -12   0  910.61   31.70
   1 -12   0  909.51   29.50
   1  12   0  913.51   29.70
   1  12   0  928.31   31.60
  -1  12   0  942.91   31.50
   1  12   0  908.61   51.99
  -1  12   0  867.31   31.30
   1  12   0  937.71   31.60
  -1  12   0  928.01   48.50
  -1  12   0  947.21   30.00
   1  12   0  918.81   51.79
   1  12   0  988.90   31.20
   1  12   0  985.20   29.60
  -1  12   0  949.31   29.60
  -2 -12   0  647.74   20.40
   2 -12   0  638.94   20.30
  -2 -12   0  575.44   21.70
   2 -12   0  660.43   21.90
  -2  12   0  659.73   20.90
   2  12   0  653.23   22.10
  -2  12   0  638.84   20.40
   2  12   0  658.93   20.40
  -3 -12   0  603.34   19.00
  -3 -12   0  581.64   20.20
   3 -12   0  581.44   18.80
   3 -12   0  598.24   20.50
   3  12   0  588.44   20.90
  -3  12   0  593.94   18.80
   3  12   0  593.94   18.90
   4 -12   0 1684.63   53.09
  -4 -12   0 1570.74   52.59
   4 -12   0 1619.94   51.19
  -4 -12   0 1637.24   51.19
  -4  12   0 1657.83   52.79
  -4  12   0 1626.64   51.09
   4  12   0 1592.74   53.39
   4  12   0 1640.64   51.29
  -4  12   0 1667.03   51.79
  -5 -12   0   64.69    4.80
   5 -12   0   62.59    3.00
  -5 -12   0   63.09    2.60
  -5 -12   0   58.29    3.40
   5 -12   0   60.79    7.80
   5  12   0   53.19    3.40
  -5  12   0   60.79    3.90
  -5  12   0   60.89    4.90
   5  12   0   53.39    8.40
   6 -12   0   37.80    2.40
  -6 -12   0   41.30    4.30
  -6 -12   0   38.40    2.90
  -6  12   0   45.10    4.40
   6  12   0   39.50    2.50
  -6  12   0   43.30    3.40
  -7 -12   0  247.48    9.40
   7 -12   0  219.38    7.90
   7  12   0  231.28    8.30
  -7  12   0  239.48    8.30
  -7  12   0  228.68    9.10
  -8 -12   0   77.99    4.30
  -8  12   0   63.59    3.70
   0 -13   0    1.30    0.70
   0 -13   0    1.80    2.10
   0 -13   0    3.10    3.80
   0 -13   0    1.70    4.10
   0 -13   0    1.10    1.00
   0  13   0    3.30    4.30
   0  13   0    2.80    4.00
   0  13   0  -28.50   29.60
   0  13   0    1.30    0.90
   0  13   0   45.10   29.10
   0  13   0    6.70    2.70
   1 -13   0   93.09    3.50
  -1 -13   0   89.19    6.20
  -1 -13   0   88.59    3.50
   1 -13   0   86.29    4.10
   1 -13   0   94.79    5.40
  -1 -13   0   93.99    3.60
  -1  13   0   98.09    4.30
   1  13   0   92.79    5.70
   1  13   0   94.29    3.80
   1  13   0   75.49    8.60
   1  13   0   89.99   34.00
   1  13   0   94.59    3.60
  -1  13   0   95.59    3.60
   1  13   0   70.79   10.20
   2 -13   0   28.00    1.80
  -2 -13   0   29.90    1.90
   2 -13   0   35.50    3.80
   2  13   0   30.60    2.80
  -2  13   0   30.00    1.90
   2  13   0   30.00    2.10
   2  13   0   26.90    4.40
  -2  13   0   33.40    3.10
  -3 -13   0    1.80    0.90
   3 -13   0   -0.50    2.80
   3 -13   0    2.60    0.90
  -3 -13   0    6.60    2.20
   3  13   0    1.80    1.10
  -3  13   0    0.70    0.80
  -3  13   0    2.00    1.80
   4 -13   0  127.39    7.90
   4 -13   0  134.89    4.70
  -4 -13   0  124.99    4.70
  -4 -13   0  128.69    6.40
  -4  13   0  124.99    6.50
   4  13   0  133.49    8.50
  -4  13   0  124.59    5.60
   4  13   0  128.19    4.90
  -4  13   0  126.19    4.50
   5 -13   0    1.20    1.10
  -5 -13   0   -0.90    0.80
  -5 -13   0    2.20    2.10
  -5 -13   0    1.10    1.50
  -5  13   0    2.10    1.90
   5  13   0   -0.40    1.20
  -5  13   0    1.30    1.70
   6 -13   0  138.49    5.00
  -6 -13   0  139.09    6.80
  -6  13   0  137.49    5.80
   6  13   0  138.29    5.10
  -6  13   0  130.69    6.70
   7 -13   0   48.10    2.90
  -7  13   0   50.69    3.80
  -7  13   0   57.79    3.20
   7  13   0   48.40    2.60
  -8 -13   0   20.30    2.70
  -8  13   0   21.60    3.30
   0 -14   0 2632.74   84.19
   0 -14   0 2657.73   82.49
   0 -14   0 2560.24   82.29
   0  14   0 2667.63   82.39
   0  14   0 2671.23   82.29
  -1 -14   0  198.08    6.80
   1 -14   0  196.08    8.70
   1 -14   0  198.48    6.60
   1 -14   0  187.78    7.00
  -1  14   0  206.58    7.40
   1  14   0  198.88    6.70
   1  14   0  181.48    9.10
  -1  14   0  195.88    6.70
   1  14   0  194.58    6.80
  -2 -14   0  816.82   26.30
   2 -14   0  838.42   26.20
   2 -14   0  857.81   28.30
   2  14   0  852.71   26.30
   2  14   0  818.12   28.50
  -2  14   0  844.92   26.30
   2  14   0  757.52   26.40
  -2  14   0  837.12   26.80
  -3 -14   0  201.78    9.30
  -3 -14   0  230.58    7.70
   3 -14   0  228.88   10.40
   3 -14   0  224.98    7.60
  -3  14   0  227.58    7.60
   3  14   0  237.88    7.80
   3  14   0  227.28   10.80
  -4 -14   0  467.65   16.60
  -4 -14   0  468.45   15.10
   4 -14   0  458.85   15.10
   4 -14   0  446.06   18.10
  -4  14   0  485.55   15.80
  -4  14   0  472.15   16.80
   4  14   0  483.55   15.20
   4  14   0  448.16   18.80
  -4  14   0  464.35   14.90
  -5 -14   0  579.94   19.20
   5 -14   0  595.24   18.80
  -5 -14   0  595.54   18.70
  -5 -14   0  572.64   20.30
  -5  14   0  587.54   20.60
  -5  14   0  585.44   19.50
   5  14   0  599.94   19.00
   6 -14   0  183.38    6.40
  -6 -14   0  182.88    8.10
  -6  14   0  185.38    7.00
   6  14   0  187.48    6.50
  -6  14   0  181.28    7.90
  -7 -14   0   67.59    4.40
   7 -14   0   47.40    2.90
  -7  14   0   55.49    3.00
   7  14   0   52.39    2.70
  -7  14   0   57.19    3.70
   0 -15   0    0.80    0.80
   0 -15   0   -1.30    3.40
   0 -15   0    1.10    1.00
   0  15   0    0.10    1.10
   0  15   0   -0.10    0.90
  -1 -15   0   24.00    1.90
   1 -15   0   26.40    2.40
   1 -15   0   30.60    4.90
   1 -15   0   24.80    1.80
   1  15   0   23.50    1.90
  -1  15   0   24.80    1.90
   1  15   0   19.40    4.20
   2 -15   0   63.69    6.20
   2 -15   0   69.59    3.00
  -2 -15   0   73.79    3.10
   2  15   0   64.49    3.50
  -2  15   0   67.59    4.00
   2  15   0   72.69    3.20
   2  15   0   69.69   10.30
  -2  15   0   67.29    3.00
  -3 -15   0   -0.50    0.90
   3 -15   0   -2.00    3.70
   3 -15   0    0.50    1.00
  -3  15   0   -0.20    1.90
   3  15   0    0.50    4.50
   3  15   0    1.10    1.20
  -3  15   0   -1.00    0.90
  -3  15   0   -0.40    1.40
  -4 -15   0  272.97    9.20
   4 -15   0  277.67    9.20
  -4 -15   0  251.17   10.70
  -4  15   0  282.17   11.00
   4  15   0  280.67    9.40
  -4  15   0  287.07   10.10
  -4  15   0  277.57    9.10
  -5 -15   0   27.50    2.00
  -5 -15   0   20.60    4.20
   5 -15   0   32.30    2.10
  -5 -15   0   29.40    2.60
  -5  15   0   31.70    4.00
   5  15   0   32.90    2.30
   6 -15   0   50.09    2.60
  -6 -15   0   58.09    4.60
  -6  15   0   57.69    3.30
   6  15   0   51.49    2.70
  -6  15   0   55.59    4.10
  -7 -15   0  328.67   11.90
   7  15   0  346.67   11.00
  -7  15   0  346.17   11.90
   0 -16   0 1759.32   54.59
   0 -16   0 1718.13   54.39
   0  16   0 1733.93   54.59
   1 -16   0   83.19    3.80
  -1 -16   0   85.99    3.60
   1 -16   0   90.39    3.50
   1  16   0   81.39    3.40
  -1  16   0   84.49    3.50
   1  16   0   82.19    3.60
   2 -16   0 1736.13   58.69
   2 -16   0 1774.32   56.09
  -2 -16   0 1753.82   56.09
   2  16   0 1793.62   56.19
   2  16   0 1800.52   56.09
   2  16   0 1748.82   59.19
  -2  16   0 1877.11   56.69
  -2  16   0 1819.42   56.09
   3 -16   0  248.68    8.20
  -3 -16   0  243.48    8.20
  -3 -16   0  217.78    9.80
   3 -16   0  235.88   12.50
   3  16   0  228.48   14.10
  -3  16   0  246.38    9.90
   3  16   0  244.48    8.30
  -3  16   0  249.28    8.10
  -3  16   0  241.68    9.00
  -4 -16   0   85.59    3.50
   4 -16   0   84.89    3.60
   4  16   0   84.59    3.70
  -4  16   0   88.79    5.40
  -4  16   0   88.19    3.30
  -4  16   0   84.29    4.60
  -5 -16   0 1365.36   43.70
  -5 -16   0 1389.56   43.30
   5 -16   0 1416.16   43.50
  -5 -16   0 1302.67   44.50
  -5  16   0 1367.76   43.90
   5  16   0 1437.66   43.50
  -5  16   0 1400.76   45.00
  -6 -16   0   14.50    2.50
   6  16   0   19.20    1.90
  -6  16   0   15.10    2.40
  -6  16   0   21.10    3.00
  -7 -16   0  174.38    6.80
  -7  16   0  160.38    6.30
   0 -17   0    0.90    0.90
   0 -17   0   -0.90    1.00
   0  17   0    2.00    1.00
   1 -17   0  244.78    8.00
  -1 -17   0  233.88    8.10
   1 -17   0  222.78   13.50
   1 -17   0  228.88    8.20
   1  17   0  241.88    8.20
   1  17   0  237.38    8.00
  -1  17   0  239.48    8.10
   2 -17   0  545.85   22.80
   2 -17   0  604.94   19.00
  -2 -17   0  590.54   19.10
  -2  17   0  613.24   19.10
   2  17   0  600.44   19.00
   2  17   0  592.74   19.20
  -3 -17   0  167.08    6.10
   3 -17   0  172.88    6.10
  -3  17   0  175.48    6.00
   3  17   0  173.48    6.20
  -3  17   0  169.28    7.70
  -3  17   0  173.18    6.90
  -4 -17   0  193.88    6.60
  -4 -17   0  191.48    8.30
   4 -17   0  188.38    6.70
  -4  17   0  188.98    7.40
  -4  17   0  195.78    8.40
   4  17   0  190.78    6.80
  -5 -17   0  143.39    6.40
   5 -17   0  141.99    5.00
  -5 -17   0  137.39    4.70
  -5  17   0  126.39    5.50
  -5  17   0  140.89    6.50
   5  17   0  140.09    5.10
   6 -17   0   94.69    3.70
  -6 -17   0  106.69    4.90
   6  17   0   98.29    3.80
  -6  17   0   98.29    4.80
  -7  17   0  377.46   12.50
   0 -18   0 1338.37   41.90
   0  18   0 1312.07   41.80
  -1 -18   0   73.19    3.30
   1 -18   0   66.59    3.50
   1 -18   0   68.29    3.40
   1  18   0   71.69    3.30
  -1  18   0   73.69    3.20
  -2 -18   0 1044.90   33.50
   2 -18   0 1059.69   33.40
   2  18   0 1039.70   33.60
  -2  18   0 1090.59   33.50
   2  18   0 1051.09   33.40
  -3 -18   0  985.70   31.50
   3 -18   0 1010.60   31.50
   3  18   0 1001.00   31.50
  -3  18   0  994.20   33.00
  -3  18   0  981.50   31.40
  -4 -18   0  128.89    4.80
   4 -18   0  131.99    4.90
   4  18   0  135.49    5.00
  -4  18   0  136.49    6.50
  -4  18   0  130.39    4.60
  -5 -18   0  937.21   29.50
   5 -18   0  934.61   29.70
  -5  18   0  936.81   30.80
   5  18   0  953.20   29.70
   6 -18   0   63.89    2.70
  -6  18   0   60.19    3.50
   6  18   0   63.29    2.70
   0 -19   0    3.20    1.10
   0  19   0   -0.10    1.10
  -1 -19   0    9.40    1.20
   1 -19   0    5.70    1.40
   1 -19   0    8.10    1.10
   1  19   0    7.30    1.30
  -1  19   0    6.70    1.20
  -2 -19   0  415.26   13.70
   2 -19   0  428.66   13.60
  -2  19   0  425.36   13.70
  -2  19   0  424.66   15.20
   2  19   0  413.96   13.80
   2  19   0  406.36   13.60
  -3 -19   0  352.86   11.50
   3 -19   0  347.07   11.40
   3  19   0  346.27   11.40
  -3  19   0  339.07   11.30
  -3  19   0  350.26   12.80
   4 -19   0  136.29    4.90
  -4 -19   0  136.59    4.80
  -4 -19   0  134.39    5.10
  -4  19   0  136.99    6.20
   4  19   0  137.29    5.00
  -4  19   0  136.79    4.60
  -5 -19   0   -0.70    1.10
   5 -19   0   -0.50    0.90
  -5  19   0    0.30    1.20
   5  19   0    1.10    1.00
  -6  19   0   49.70    2.90
   0 -20   0  535.25   17.40
   0  20   0  534.95   17.30
  -1 -20   0   77.59    3.50
   1 -20   0   80.89    3.80
   1 -20   0   81.99    3.20
   1  20   0   84.29    3.90
  -1  20   0   77.99    3.40
   2 -20   0  195.58    6.70
  -2 -20   0  191.78    6.80
  -2  20   0  192.28    6.70
   2  20   0  197.68    7.00
  -2  20   0  197.68    8.10
   3 -20   0  796.62   24.60
  -3 -20   0  769.02   24.70
   3  20   0  754.42   24.60
  -3  20   0  770.02   25.80
  -3  20   0  789.42   24.50
  -4 -20   0    4.50    0.80
   4 -20   0    3.50    0.90
  -4 -20   0    4.50    1.20
  -4  20   0    2.20    1.30
  -4  20   0    4.80    0.70
   5 -20   0  496.85   15.60
  -5  20   0  491.95   16.30
   5  20   0  477.55   15.60
   0 -21   0   -0.40    1.00
   0  21   0   -1.00    0.90
  -1 -21   0   12.10    1.70
   1 -21   0   12.80    1.60
  -1  21   0   13.80    2.90
   1  21   0    9.20    1.20
  -1  21   0   14.20    1.60
   2 -21   0   23.90    1.80
  -2 -21   0   22.40    1.70
   2  21   0   23.60    2.10
  -2  21   0   22.50    3.00
  -2  21   0   23.00    1.70
   3 -21   0  108.89    4.00
  -3 -21   0  108.49    4.00
  -3  21   0  109.59    3.90
  -3  21   0  109.79    5.20
   4 -21   0   83.89    3.20
  -4 -21   0   87.29    3.10
   4  21   0   78.79    3.50
  -4  21   0   86.89    4.30
  -5  21   0   94.69    4.00
   0 -22   0  141.39    5.20
   0  22   0  141.09    6.20
   0  22   0  146.89    5.10
  -1 -22   0  225.68    7.70
   1 -22   0  224.88    7.80
  -1  22   0  225.38    7.60
   1  22   0  226.08    7.60
  -1  22   0  224.58    8.50
  -2 -22   0    3.70    0.90
   2 -22   0    1.10    1.20
   2  22   0    2.70    1.10
  -2  22   0    2.00    1.20
  -2  22   0    3.70    0.80
  -3 -22   0  188.98    6.30
   3 -22   0  183.68    6.30
  -3  22   0  189.58    6.10
  -3  22   0  184.38    7.20
  -4 -22   0  151.08    4.90
  -4  22   0  148.49    5.80
   0 -23   0   -1.10    0.80
   0  23   0    0.80    1.70
   0  23   0   -0.60    0.70
  -1 -23   0   31.50    1.80
   1 -23   0   28.30    2.30
  -1  23   0   30.10    1.70
  -1  23   0   27.30    2.80
   1  23   0   30.80    1.80
  -2 -23   0    5.40    0.80
  -2  23   0    3.70    1.20
   2  23   0    7.00    1.20
  -2  23   0    4.40    0.80
  -3 -23   0   59.19    2.30
  -3  23   0   54.29    2.10
  -3  23   0   54.29    3.20
   0 -24   0   15.60    1.50
   0  24   0   17.10    1.40
  -1 -24   0  207.08    6.90
  -1  24   0  208.78    6.80
   1  24   0  202.28    6.80
  -2 -24   0   75.39    3.20
  -2  24   0   78.19    2.90
  -2  24   0   82.69    5.60
  -3 -24   0    0.60    0.50
   0  25   0    0.50    0.60
  -1 -25   0   76.39    2.80
   1  25   0   72.19    2.80
  -1  25   0   75.29    2.70
  -2 -25   0  371.06   11.80
  -8   0   1   -2.30    1.50
  -8   0   1   -0.40    1.90
  -7   0   1    0.60    1.70
  -7   0   1    0.80    1.90
  -7   0   1   -1.30    2.20
  -6   0   1    1.70    1.60
  -6   0   1    0.40    1.60
  -6   0   1    0.90    1.90
   5   0  -1    0.50    1.10
  -5   0   1    0.70    1.30
  -5   0   1    2.30    1.80
  -5   0   1    2.40    1.50
   5   0  -1   -2.70    1.30
   4   0  -1    3.30    0.70
   2   0  -1   -1.80    2.30
   2   0  -1   -2.30    0.40
  -1   0   1    0.10    0.30
  -1   0   1    0.00    0.40
   1   0  -1   -0.10    0.20
   1   0  -1   -0.20    0.40
   1   0  -1    0.10    0.40
   1   0  -1    0.40    0.20
  -1   0   1    1.20    2.10
   1   0  -1    0.50    2.40
   0   0   1   -0.20    0.20
   0   0  -1    0.10    0.20
   0   0  -1    0.80    1.40
   0   0  -1    0.30    0.30
   0   0  -1    0.00    0.20
   0   0   1   -0.10    1.10
   0   0   1    0.50    0.30
   0   0   1    0.30    0.20
   0   0   1   -0.30    0.20
   0   0  -1   -0.20    0.20
   1   0   1   -2.20    0.30
   1   0   1   -2.60    0.40
  -1   0  -1   -2.60    2.20
   1   0   1   -2.00    0.40
  -1   0  -1   -2.60    0.40
   1   0   1   -1.80    2.40
  -1   0  -1   -2.00    0.40
   2   0   1    1.70    2.50
   2   0   1    0.20    0.50
   2   0   1    1.10    0.50
   4   0   1    1.60    0.70
   4   0   1    1.00    0.70
  -5   0  -1    1.60    1.80
  -5   0  -1    0.40    1.40
  -5   0  -1    0.90    1.60
   5   0   1    0.80    1.10
  -6   0  -1    1.40    1.50
  -6   0  -1    2.40    2.10
  -6   0  -1   -0.70    1.70
  -7   0  -1    0.30    1.90
  -7   0  -1    0.20    2.20
  -7   0  -1    3.10    1.70
  -8   0  -1    0.30    1.50
  -8   0  -1   -0.90    2.10
  -9  -1   1   24.60    3.80
  -8  -1   1    9.10    2.30
  -8   1   1   11.50    2.30
  -8   1   1    6.30    1.80
  -7  -1   1    5.70    2.40
  -7  -1   1    4.50    1.90
  -7  -1   1    7.50    2.00
  -7   1   1    4.50    1.90
  -7   1   1    4.70    1.90
  -7   1   1    7.80    2.50
  -6  -1   1  157.88    6.30
  -6  -1   1  163.28    7.40
  -6  -1   1  160.38    7.50
  -6   1   1  159.98    7.30
  -6   1   1  161.78    7.50
  -6   1   1  156.08    6.30
  -5  -1   1   19.00    3.10
  -5  -1   1   30.00    2.80
   5  -1  -1   20.30    1.60
   5  -1  -1   19.30    2.00
  -5  -1   1   25.30    3.50
  -5   1   1   23.90    2.70
   5   1  -1   22.20    2.10
  -5   1   1   23.40    3.40
  -5   1   1   22.20    3.40
   4   1  -1   25.00    1.60
   3   1  -1   26.60    1.00
   3   1  -1   24.50    1.00
   3   1  -1   25.00    1.00
   3   1  -1   25.30    3.10
   3   1  -1   26.40    1.10
   3   1  -1   28.10    3.20
   2  -1  -1 1485.75   45.00
   2  -1  -1 1495.25   45.90
   2  -1  -1 1411.06   45.00
  -2  -1   1 1376.56   44.90
   2   1  -1 1503.35   45.00
   2   1  -1 1417.86   45.00
   2   1  -1 1415.86   44.90
   2   1  -1 1443.06   46.50
   1  -1  -1   37.60    1.70
   1  -1  -1   38.50    1.60
  -1  -1   1   40.90    4.60
   1  -1  -1   39.10    1.70
   1  -1  -1   36.40    4.30
   1  -1  -1   39.50    1.60
  -1  -1   1   40.40    1.80
  -1  -1   1   38.00    1.80
   1   1  -1   40.80    1.80
  -1   1   1   39.10    1.70
   1   1  -1   42.00    4.40
  -1   1   1   41.60    4.30
   1   1  -1   38.30    1.70
  -1   1   1   39.50    1.70
   1   1  -1   38.20    1.70
   1   1  -1   38.60    1.80
   0  -1   1  102.09    5.00
   0  -1  -1  104.19    3.40
   0  -1   1   98.69    3.40
   0  -1   1  103.19    3.40
   0  -1  -1  102.89    3.40
   0  -1  -1   98.69    3.40
   0  -1   1  100.99    3.40
   0  -1  -1  103.39    3.40
   0  -1   1  101.89    3.40
   0  -1  -1  102.99    5.30
   0   1  -1   99.89    3.40
   0   1   1  100.89    3.40
   0   1   1  103.69    3.40
   0   1   1  102.59    3.40
   0   1  -1  103.39    3.40
   0   1   1  101.69    4.70
   0   1  -1  100.89    3.40
   0   1  -1  105.49    5.20
  -1  -1  -1  690.63   21.40
   1  -1   1  658.53   21.30
   1  -1   1  654.73   21.40
  -1  -1  -1  656.33   21.40
   1  -1   1  674.23   21.40
   1  -1   1  710.53   22.70
   1  -1   1  701.43   21.40
  -1  -1  -1  696.53   22.80
   1   1   1  694.03   22.90
   1   1   1  647.84   21.40
   1   1   1  702.53   21.40
  -1   1  -1  686.43   21.40
  -1   1  -1  677.73   21.40
   1   1   1  678.83   21.40
   1   1   1  681.33   21.40
  -1   1  -1  705.33   22.70
  -2  -1  -1 1095.69   34.60
   2  -1   1 1124.19   34.70
   2  -1   1 1132.99   34.70
  -2  -1  -1 1094.99   34.60
   2  -1   1 1124.59   35.70
   2   1   1 1120.09   36.30
   2   1   1 1089.49   34.60
   2   1   1 1103.49   34.70
   2   1   1 1106.99   34.60
   3   1   1    3.40    2.20
   3   1   1    3.20    1.90
   3   1   1    1.30    0.40
   3   1   1    1.30    0.50
   3   1   1    1.40    0.60
   3   1   1    2.50    0.50
   4  -1   1  274.27    8.60
   4  -1   1  256.87    8.50
   4   1   1  271.57    8.80
   4   1   1  271.87    8.90
   5  -1   1  161.48    5.80
   5  -1   1  155.98    6.10
  -5  -1  -1  167.58    7.50
  -5  -1  -1  175.68    7.30
  -5  -1  -1  174.58    6.30
  -5   1  -1  175.28    6.40
   5   1   1  164.38    6.00
  -5   1  -1  170.68    7.40
  -5   1  -1  173.38    7.30
  -6  -1  -1   11.30    1.80
  -6  -1  -1    9.20    2.30
  -6   1  -1   10.80    2.50
  -6   1  -1   12.40    2.10
   6   1   1    7.60    2.30
  -6   1  -1   10.00    1.80
  -7  -1  -1    9.40    1.90
  -7  -1  -1    6.90    2.50
  -7   1  -1    5.40    2.00
  -7   1  -1    7.40    2.60
  -7   1  -1    7.40    1.90
  -8  -1  -1    3.50    1.60
  -8  -1  -1   -1.50    2.00
  -8   1  -1   -1.40    2.10
  -8   1  -1    1.40    1.60
  -9  -2   1   -3.10    2.30
  -8  -2   1  154.08    6.90
  -8   2   1  154.68    6.70
  -8   2   1  157.38    6.90
  -7  -2   1  140.39    6.80
  -7  -2   1  131.09    6.70
  -7  -2   1  115.49    5.40
  -7   2   1  133.79    6.90
  -7   2   1  134.89    5.60
  -7   2   1  133.69    6.70
  -6  -2   1  295.87   11.40
  -6  -2   1  291.27   10.20
  -6  -2   1  294.67   11.30
  -6   2   1  288.07   11.30
   6   2  -1  284.47   10.50
  -6   2   1  300.17   10.30
  -6   2   1  294.67   11.20
   5  -2  -1    7.00    1.40
  -5  -2   1    4.80    1.70
  -5  -2   1    7.10    1.70
  -5  -2   1    4.30    1.90
  -5   2   1    4.50    1.50
   5   2  -1    5.40    1.50
  -5   2   1    3.30    1.50
  -5   2   1    4.60    1.90
   4  -2  -1   11.30    1.00
   4  -2  -1   11.10    1.20
  -4  -2   1    7.10    1.70
   4   2  -1    9.30    1.40
   4   2  -1   10.00    1.60
   3   2  -1  278.47    9.40
   3   2  -1  299.77    9.40
   3   2  -1  274.47   12.30
   3   2  -1  293.77    9.50
   3   2  -1  309.37   12.40
   3   2  -1  291.67    9.40
  -1  -2   1  112.59    3.90
  -1  -2   1  104.89    3.70
  -1  -2   1  112.99    3.70
   1  -2  -1  114.59    3.80
   1  -2  -1  109.09    3.70
   1  -2  -1  113.69    3.80
   1  -2  -1  111.99    3.80
   1  -2  -1  113.49    7.20
  -1   2   1  110.19    3.80
  -1   2   1  103.79    6.90
   1   2  -1  108.19    3.80
   1   2  -1  114.39    3.90
  -1   2   1  107.39    3.80
   1   2  -1  114.99    3.90
   0  -2   1  437.66   13.80
   0  -2  -1  441.86   15.90
   0  -2  -1  432.26   13.80
   0  -2   1  430.96   13.70
   0  -2   1  430.76   13.80
   0  -2  -1  428.76   13.70
   0  -2   1  430.26   13.80
   0  -2  -1  439.36   13.80
   0  -2   1  460.65   15.80
   0  -2  -1  445.26   13.80
   0   2   1  424.96   13.70
   0   2   1  442.36   15.50
   0   2   1  437.16   13.70
   0   2  -1  412.16   13.80
   0   2  -1  433.86   13.80
   0   2  -1  420.46   13.70
   0   2   1  429.06   13.80
   0   2  -1  417.76   13.80
   0   2  -1  437.16   15.80
   0   2   1  421.06   13.80
   1  -2   1   25.40    1.40
  -1  -2  -1   26.70    1.50
   1  -2   1   25.70    3.90
   1  -2   1   26.50    1.30
  -1  -2  -1   23.80    4.50
   1  -2   1   27.80    1.40
  -1  -2  -1   23.90    1.30
   1  -2   1   24.90    1.30
  -1  -2  -1   25.70    1.30
   1   2   1   24.80    4.20
   1   2   1   25.60    1.40
  -1   2  -1   25.00    1.30
  -1   2  -1   26.50    4.00
   1   2   1   26.70    1.50
  -1   2  -1   26.10    1.40
   2  -2   1  958.70   31.40
   2  -2   1  986.40   31.40
   2  -2   1 1024.10   31.50
  -2  -2  -1  998.30   31.50
   2  -2   1 1063.59   33.10
   2  -2   1 1006.70   31.50
  -2  -2  -1 1026.10   31.50
   2   2   1  991.00   31.50
   2   2   1 1003.20   31.50
  -2   2  -1 1018.80   31.40
   2   2   1 1036.40   33.90
   2   2   1  988.10   31.50
  -2   2  -1 1011.00   32.10
   2   2   1  970.00   31.50
  -2   2  -1 1000.00   31.30
  -2   2  -1 1015.50   32.10
   2   2   1 1000.20   33.70
   3  -2   1 1171.48   38.10
   3  -2   1 1238.98   38.10
   3   2   1 1206.48   38.30
   3   2   1 1262.77   40.50
   3   2   1 1217.28   38.40
   3   2   1 1242.98   38.30
   3   2   1 1227.18   38.30
   3   2   1 1212.08   40.20
   4  -2   1    7.30    0.80
   4  -2   1    7.50    1.00
  -4  -2  -1    9.60    2.10
   4   2   1    6.00    1.40
   4   2   1    6.80    1.10
  -4   2  -1    9.30    1.70
   5  -2   1  119.19    4.40
  -5  -2  -1  123.19    4.90
  -5  -2  -1  121.79    5.90
  -5  -2  -1  121.19    6.50
  -5   2  -1  117.09    6.00
  -5   2  -1  120.49    5.10
   5   2   1  122.99    4.90
  -5   2  -1  121.29    6.00
  -6  -2  -1   39.40    4.10
  -6  -2  -1   38.00    3.00
  -6  -2  -1   33.30    4.50
  -6   2  -1   36.50    4.00
  -6   2  -1   43.00    3.10
   6   2   1   37.20    4.50
  -6   2  -1   39.30    4.20
  -7  -2  -1  213.18    7.80
  -7  -2  -1  207.58    8.90
  -7   2  -1  205.78    7.80
  -7   2  -1  204.88    9.00
  -7   2  -1  206.88    8.80
  -8  -2  -1   15.60    2.30
  -8  -2  -1   15.40    3.30
  -9  -3   1  109.39    5.20
  -7  -3   1   -2.20    1.80
  -7  -3   1    0.50    2.10
  -7  -3   1    0.80    1.70
  -7   3   1    2.90    1.90
  -7   3   1    1.30    2.30
  -7   3   1    0.80    1.70
  -6  -3   1   60.89    4.80
  -6  -3   1   63.29    4.60
  -6  -3   1   54.99    3.60
  -6   3   1   62.19    3.70
  -6   3   1   61.49    4.60
  -6   3   1   64.09    4.70
   6   3  -1   54.89    5.20
  -5  -3   1  424.86   14.70
  -5  -3   1  460.35   15.80
  -5  -3   1  454.25   15.70
   5  -3  -1  437.56   14.30
  -5   3   1  453.75   15.70
  -5   3   1  447.76   14.80
  -5   3   1  437.36   15.60
   5   3  -1  442.46   14.80
   4  -3  -1 3024.50   89.89
   4  -3  -1 2997.10   89.89
  -4  -3   1 2776.82   90.79
  -4   3   1 2806.42   90.89
   4   3  -1 2709.83   90.49
   4   3  -1 2964.40   90.19
   4   3  -1 2897.11   90.29
  -3  -3   1  227.28    7.20
   3  -3  -1  223.98    7.30
  -3  -3   1  213.08    7.20
   3  -3  -1  230.78    7.30
   3  -3  -1  223.28    7.30
   3  -3  -1  223.38    7.40
   3   3  -1  214.08    7.60
   3   3  -1  227.98   12.30
   3   3  -1  219.58   12.60
   3   3  -1  226.18    7.60
   3   3  -1  230.48    7.60
   2  -3  -1 8120.09  253.97
  -2  -3   1 8028.60  254.07
   2   3  -1 8304.87  254.67
   2   3  -1 7554.44  251.97
  -2   3   1 8257.77  253.47
   2   3  -1 8379.46  254.77
  -2   3   1 8097.89  253.27
   1  -3  -1    4.50    0.80
   1  -3  -1    5.50    0.80
  -1  -3   1    0.60    3.60
   1  -3  -1    3.30    0.80
  -1  -3   1    5.90    1.00
  -1  -3   1    5.40    0.90
   1  -3  -1    3.90    1.00
   1  -3  -1    1.70    5.10
   1   3  -1    9.70    5.00
   1   3  -1    5.20    0.90
   1   3  -1   -0.50    4.80
  -1   3   1    4.10    0.70
  -1   3   1    6.90    0.70
  -1   3   1    5.70    0.70
   1   3  -1    6.60    0.90
   1   3  -1    8.00    1.30
  -1   3   1    3.50    4.20
   1   3  -1    4.40    1.00
   0  -3  -1   53.79    7.40
   0  -3   1   56.29    2.40
   0  -3   1   53.59    2.50
   0  -3  -1   55.39    2.40
   0  -3   1   53.09    2.30
   0  -3  -1   51.99    2.50
   0  -3  -1   55.49    2.40
   0  -3  -1   53.79    2.30
   0  -3   1   54.69    2.40
   0  -3   1   55.49    6.90
   0   3  -1   54.89    2.30
   0   3  -1   57.39    2.50
   0   3   1   52.89    2.40
   0   3   1   55.59    2.30
   0   3   1   56.69    2.40
   0   3  -1   57.19    2.40
   0   3  -1   49.10    7.30
   0   3  -1   53.59    2.40
   0   3   1   61.99    7.20
   0   3   1   56.19    2.40
  -1  -3  -1  500.25   15.50
   1  -3   1  495.15   15.40
  -1  -3  -1  451.35   15.50
   1  -3   1  470.45   15.50
  -1  -3  -1  486.95   18.90
   1  -3   1  496.65   15.40
   1  -3   1  444.86   15.60
   1  -3   1  498.35   18.60
  -1   3  -1  477.65   15.30
  -1   3  -1  486.75   18.40
   1   3   1  488.55   18.90
  -1   3  -1  489.35   15.40
   1   3   1  496.65   15.50
   1   3   1  484.05   15.50
  -1   3  -1  474.55   15.30
   1   3   1  477.35   18.60
   1   3   1  500.85   15.50
   1   3   1  499.65   15.50
   2  -3   1  329.97   10.50
   2  -3   1  329.57   10.40
  -2  -3  -1  315.27   14.20
  -2  -3  -1  321.47   10.50
   2  -3   1  328.37   13.60
   2  -3   1  321.87   10.50
   2  -3   1  333.77   10.50
  -2  -3  -1  321.77   10.50
  -2   3  -1  330.27   10.40
  -2   3  -1  313.77   12.80
   2   3   1  304.97   14.20
   2   3   1  333.07   14.80
  -2   3  -1  327.77   10.40
   2   3   1  332.57   10.60
   2   3   1  326.17   10.60
   2   3   1  319.77   10.50
  -2   3  -1  311.07   12.90
   2   3   1  329.97   10.60
   3  -3   1  116.29    3.90
  -3  -3  -1  117.39    3.90
   3  -3   1  114.69    4.10
  -3  -3  -1  112.99    3.90
   3  -3   1  117.69    4.00
   3   3   1  118.59    4.30
   3   3   1  112.79    9.30
   3   3   1  115.29    4.40
   3   3   1   98.09    9.60
   3   3   1  116.39    4.20
   3   3   1  114.09    4.40
  -4  -3  -1  690.53   22.10
   4  -3   1  680.13   21.80
   4  -3   1  720.03   21.70
  -4  -3  -1  671.73   22.80
  -4   3  -1  674.83   22.10
   4   3   1  680.83   21.40
   4   3   1  680.23   22.20
   4   3   1  713.43   22.00
   4   3   1  684.63   21.40
   4   3   1  654.03   22.60
  -5  -3  -1  979.30   31.70
   5  -3   1  934.91   30.40
  -5  -3  -1  934.01   31.70
  -5  -3  -1  960.40   30.70
  -5   3  -1  930.91   31.50
  -5   3  -1  995.20   30.80
   5   3   1  980.30   30.80
  -5   3  -1  984.70   31.70
  -6  -3  -1  238.38    9.60
  -6  -3  -1  241.58    8.50
  -6  -3  -1  222.68    9.60
  -6   3  -1  232.78    9.60
   6   3   1  221.68    9.30
  -6   3  -1  241.18    8.50
  -6   3  -1  235.98    9.60
  -7  -3  -1   90.09    5.60
  -7  -3  -1   92.49    4.50
  -7   3  -1   93.09    4.60
  -7   3  -1   92.39    5.70
  -8  -3  -1   22.50    3.50
  -8  -3  -1   26.30    2.40
  -8   3  -1   26.90    2.60
  -9  -3  -1  105.19    6.10
  -9  -4   1    2.70    2.20
  -8  -4   1  429.16   15.20
  -8   4   1  430.56   15.10
  -7  -4   1  127.19    7.60
  -7  -4   1  155.38    7.20
  -7   4   1  148.19    7.00
  -7   4   1  149.09    7.20
  -7   4   1  141.89    5.90
  -6  -4   1   74.69    4.10
  -6  -4   1   79.79    5.20
  -6  -4   1   83.19    5.30
  -6   4   1   81.09    5.10
   6   4  -1   72.19    6.00
  -6   4   1   80.19    4.10
  -6   4   1   81.49    5.30
  -5  -4   1  116.09    6.00
  -5  -4   1  111.59    5.00
  -5  -4   1  115.79    5.70
   5  -4  -1  117.59    4.70
  -5   4   1  117.69    5.90
   5   4  -1  126.89    5.30
  -5   4   1  117.49    5.00
  -5   4   1  118.09    6.00
   4  -4  -1 2082.69   65.09
  -4  -4   1 2005.60   65.89
   4  -4  -1 1948.31   65.19
   4   4  -1 2010.00   68.89
  -4   4   1 2066.69   65.99
   4   4  -1 2100.99   65.09
   4   4  -1 2032.30   64.99
   4   4  -1 2162.58   65.39
  -4   4   1 2296.27   65.49
   3  -4  -1 1652.23   50.49
   3  -4  -1 1630.24   50.49
  -3  -4   1 1643.64   50.49
   3  -4  -1 1595.54   50.49
   3  -4  -1 1553.84   50.59
  -3  -4   1 1608.24   50.49
   3   4  -1 1509.65   50.79
   3   4  -1 1625.54   50.69
   3   4  -1 1573.64   54.79
   3   4  -1 1611.74   50.79
   3   4  -1 1637.84   55.09
   3   4  -1 1681.23   50.69
  -2  -4   1 1100.89   34.80
  -2  -4   1 1118.59   34.90
   2  -4  -1 1132.89   38.10
  -2  -4   1 1133.59   38.30
   2  -4  -1 1069.49   34.80
   2  -4  -1 1104.29   34.80
   2  -4  -1 1072.09   34.70
   2  -4  -1 1138.59   34.80
   2   4  -1 1097.59   34.90
   2   4  -1 1123.99   39.00
  -2   4   1 1104.49   37.30
   2   4  -1 1120.69   34.90
   2   4  -1 1121.19   39.00
  -2   4   1 1053.89   34.70
   2   4  -1 1054.99   34.90
  -2   4   1 1123.89   34.70
  -2   4   1 1088.29   37.50
   2   4  -1 1113.69   34.90
   1  -4  -1 1404.86   44.30
  -1  -4   1 1396.76   44.40
   1  -4  -1 1474.55   47.70
  -1  -4   1 1431.76   44.30
  -1  -4   1 1449.76   47.80
  -1  -4   1 1400.96   44.40
   1  -4  -1 1414.56   44.40
   1  -4  -1 1400.96   44.40
   1  -4  -1 1416.06   44.30
   1   4  -1 1401.96   47.80
  -1   4   1 1426.76   47.20
  -1   4   1 1372.76   44.30
   1   4  -1 1373.06   44.40
   1   4  -1 1424.06   44.40
   1   4  -1 1449.35   48.10
   1   4  -1 1442.26   44.40
   1   4  -1 1360.06   44.40
   0  -4   1 1248.68   40.50
   0  -4  -1 1275.57   40.50
   0  -4   1 1232.18   40.50
   0  -4  -1 1374.76   44.10
   0  -4   1 1324.27   43.80
   0  -4  -1 1242.28   40.60
   0  -4   1 1247.88   40.60
   0  -4  -1 1238.78   40.50
   0  -4  -1 1270.77   40.50
   0  -4   1 1293.97   40.50
   0   4   1 1272.37   40.50
   0   4   1 1281.97   40.60
   0   4   1 1324.17   43.40
   0   4  -1 1299.47   43.90
   0   4  -1 1236.18   40.60
   0   4   1 1278.57   40.50
   0   4  -1 1279.37   40.50
   0   4  -1 1284.57   40.50
   0   4   1 1277.27   40.50
   0   4  -1 1287.77   40.50
   0   4   1 1326.37   44.00
   0   4  -1 1366.46   43.70
   1  -4   1    2.40    0.90
   1  -4   1    0.80    1.10
   1  -4   1    1.80    0.90
  -1  -4  -1    3.60    0.90
  -1  -4  -1    2.10    0.80
  -1  -4  -1    2.40    1.00
   1  -4   1    5.70    5.40
  -1  -4  -1    4.50    6.10
   1  -4   1    2.70    0.90
   1   4   1    3.00    1.10
  -1   4  -1    1.50    0.80
   1   4   1   -6.30    5.70
   1   4   1    0.80    0.90
  -1   4  -1    8.50    5.50
   1   4   1    1.20    1.00
  -1   4  -1    3.20    3.40
   1   4   1   -6.80    5.70
   1   4   1    2.60    0.90
  -2  -4  -1   12.90    1.70
   2  -4   1   12.20    1.70
  -2  -4  -1   13.20    6.10
   2  -4   1   12.50    1.60
  -2  -4  -1   11.10    1.40
   2  -4   1   11.60    1.40
   2  -4   1   13.70    5.10
   2  -4   1   12.80    1.50
   2   4   1   14.30    2.00
   2   4   1   12.70    1.60
  -2   4  -1    8.40    4.60
  -2   4  -1   13.00    1.40
   2   4   1    1.70    5.90
   2   4   1   12.80    1.60
   2   4   1   13.70    1.80
  -2   4  -1   13.20    1.30
  -2   4  -1    8.20    4.90
   2   4   1   11.10    5.70
   3  -4   1  878.81   27.10
  -3  -4  -1  859.81   27.10
  -3  -4  -1  869.31   27.10
   3  -4   1  813.02   27.20
   3  -4   1  883.61   27.20
   3   4   1  850.51   32.10
   3   4   1  871.81   31.90
   3   4   1  858.21   27.40
   3   4   1  836.92   27.50
   3   4   1  861.91   27.30
   3   4   1  862.01   27.30
   4  -4   1 1213.38   40.00
   4  -4   1 1294.07   39.80
  -4  -4  -1 1254.47   39.90
  -4  -4  -1 1268.57   40.70
   4   4   1 1285.77   40.10
   4   4   1 1265.27   39.80
  -4   4  -1 1282.17   40.00
   4   4   1 1280.97   39.80
  -4   4  -1 1241.68   40.80
   4   4   1 1234.18   44.50
  -5  -4  -1   36.40    3.70
   5  -4   1   34.90    2.80
  -5  -4  -1   31.90    2.80
  -5  -4  -1   25.90    4.70
  -5   4  -1   36.00    4.50
  -5   4  -1   36.20    4.00
  -5   4  -1   33.80    2.80
   5   4   1   38.20    3.30
  -6  -4  -1  215.18    7.80
  -6  -4  -1  220.08    9.00
  -6  -4  -1  202.98    9.00
  -6   4  -1  204.88    8.90
  -6   4  -1  211.68    9.00
  -6   4  -1  217.18    7.90
   6   4   1  209.48    9.10
  -7  -4  -1  427.26   14.50
  -7  -4  -1  422.96   15.60
  -7   4  -1  426.86   15.60
  -7   4  -1  450.15   14.60
  -8  -4  -1  120.49    4.80
  -8  -4  -1  125.39    6.00
  -8   4  -1  115.19    5.70
  -8   4  -1  123.89    4.90
  -9  -4  -1    5.10    2.60
  -9  -5   1    7.80    2.20
  -8  -5   1  170.68    7.30
  -8   5   1  167.68    7.30
  -7  -5   1   33.60    4.10
  -7   5   1   30.30    4.20
  -7   5   1   30.40    3.20
   6  -5  -1  359.06   13.80
  -6  -5   1  400.16   14.50
  -6  -5   1  396.96   13.40
  -6  -5   1  417.16   14.70
  -6   5   1  411.76   14.70
   6   5  -1  390.66   14.70
  -6   5   1  387.26   14.30
  -6   5   1  402.66   13.40
   5  -5  -1  709.13   22.80
  -5  -5   1  700.73   23.80
  -5  -5   1  700.23   22.80
  -5   5   1  677.83   23.70
   5   5  -1  726.53   23.40
  -5   5   1  706.23   22.90
  -5   5   1  725.33   24.20
   4  -5  -1 3115.79   94.09
  -4  -5   1 2892.81   94.79
  -4  -5   1 2895.31   94.79
   4   5  -1 2898.71   99.99
   4   5  -1 2972.00   94.09
   4   5  -1 3184.78   94.49
  -4   5   1 2989.00   94.89
   4   5  -1 3107.89   94.19
  -4   5   1 2996.40   94.09
   3  -5  -1  603.34   19.00
  -3  -5   1  596.74   19.10
   3  -5  -1  606.34   19.00
   3  -5  -1  560.84   19.20
   3  -5  -1  606.54   19.00
  -3  -5   1  591.04   19.00
  -3   5   1  610.64   18.60
   3   5  -1  581.14   25.80
   3   5  -1  565.44   19.50
  -3   5   1  580.24   20.60
   3   5  -1  574.74   19.20
   3   5  -1  586.94   25.40
   3   5  -1  575.64   19.10
   3   5  -1  601.34   19.20
  -3   5   1  620.54   18.60
   2  -5  -1   18.40    1.90
   2  -5  -1   32.00    6.60
   2  -5  -1   19.60    1.80
  -2  -5   1   19.20    2.10
   2  -5  -1   21.60    2.20
  -2  -5   1   21.80    2.10
  -2   5   1   19.90    1.60
   2   5  -1   22.10    2.20
   2   5  -1   17.20    7.00
   2   5  -1   22.70    2.00
  -2   5   1   20.20    1.70
   2   5  -1   21.00    2.50
   2   5  -1   13.60    6.90
  -2   5   1   20.90    5.90
  -1  -5   1 1079.19   34.10
  -1  -5   1 1066.69   38.20
   1  -5  -1 1061.89   38.20
  -1  -5   1 1087.69   34.00
   1  -5  -1 1076.79   34.00
  -1  -5   1 1069.79   34.00
   1  -5  -1 1078.59   34.00
   1  -5  -1 1039.70   34.10
   1  -5  -1 1087.99   34.00
   1   5  -1 1082.29   34.10
  -1   5   1 1130.59   34.00
   1   5  -1 1115.69   38.80
   1   5  -1 1025.60   34.10
  -1   5   1 1095.69   38.00
  -1   5   1 1084.09   33.90
   1   5  -1 1052.69   34.10
  -1   5   1 1065.79   37.70
   1   5  -1 1075.09   38.40
   1   5  -1 1051.29   34.00
   0  -5   1 2871.51   91.19
   0  -5   1 2789.22   91.19
   0  -5  -1 2869.91   91.29
   0  -5   1 3013.70   94.99
   0  -5   1 2887.21   91.29
   0  -5  -1 2795.52   91.19
   0  -5  -1 2825.22   91.19
   0  -5  -1 3045.10   95.29
   0   5   1 3029.50   94.79
   0   5   1 2767.02   91.19
   0   5  -1 2939.71   91.29
   0   5  -1 3094.59   94.89
   0   5  -1 2826.92   91.19
   0   5   1 2902.21   91.19
   0   5  -1 3045.70   95.09
   0   5  -1 2859.41   91.29
   0   5   1 3124.69   95.09
   0   5   1 2896.11   91.29
  -1  -5  -1 1166.58   35.80
   1  -5   1 1137.49   35.80
  -1  -5  -1 1146.39   40.50
   1  -5   1 1203.88   40.00
  -1  -5  -1 1179.78   35.80
  -1  -5  -1 1128.09   35.80
   1  -5   1 1163.38   35.80
   1  -5   1 1081.59   35.90
   1  -5   1 1094.09   35.70
   1   5   1 1120.89   35.80
  -1   5  -1 1118.19   35.70
   1   5   1 1141.89   40.40
  -1   5  -1 1184.38   40.10
  -1   5  -1 1152.28   35.80
   1   5   1 1104.79   35.80
   1   5   1 1097.39   36.00
   1   5   1 1086.39   35.80
  -1   5  -1 1118.99   39.70
   1   5   1 1095.09   40.00
   2  -5   1  456.15   19.30
   2  -5   1  452.85   14.40
   2  -5   1  418.26   14.60
   2  -5   1  449.26   14.50
   2  -5   1  446.46   14.40
  -2  -5  -1  438.06   14.50
  -2  -5  -1  476.25   20.20
  -2  -5  -1  382.86   14.60
  -2   5  -1  469.35   18.90
  -2   5  -1  433.96   18.70
   2   5   1  461.35   20.10
   2   5   1  457.15   14.60
   2   5   1  419.96   14.70
   2   5   1  448.56   14.50
   2   5   1  451.55   14.60
  -2   5  -1  438.36   14.30
   2   5   1  461.25   20.20
  -2   5  -1  440.26   14.40
   3  -5   1  322.47   10.40
  -3  -5  -1  309.77   10.40
   3  -5   1  325.37   10.50
  -3  -5  -1  313.27   10.50
   3  -5   1  305.57   10.70
   3   5   1  312.07   10.70
  -3   5  -1  314.17   10.00
   3   5   1  302.47   11.00
  -3   5  -1  301.57   12.00
  -3   5  -1  321.37   10.00
   3   5   1  283.97   17.10
   3   5   1  314.77   10.60
   3   5   1  297.47   18.00
   3   5   1  322.67   10.60
   4  -5   1  240.38    8.00
  -4  -5  -1  222.28    8.00
  -4  -5  -1  230.98    8.90
   4   5   1  225.68    8.40
   4   5   1  242.68    8.40
  -4   5  -1  221.88    8.10
  -4   5  -1  219.38    9.00
   4   5   1  229.38    8.40
  -5  -5  -1  739.03   22.90
   5  -5   1  694.73   22.90
  -5  -5  -1  693.83   25.70
   5   5   1  715.03   23.40
  -5   5  -1  726.23   23.90
  -5   5  -1  673.23   23.10
  -6  -5  -1    7.10    1.70
   6  -5   1    2.40    3.10
  -6  -5  -1    5.20    2.20
  -6   5  -1    4.70    1.80
  -6   5  -1    3.10    1.80
   6   5   1    7.20    3.40
  -7  -5  -1    3.10    2.40
  -7  -5  -1    0.50    1.70
  -7   5  -1    2.60    1.90
  -7   5  -1    0.30    1.70
  -8  -5  -1    0.30    1.50
  -8  -5  -1    1.10    2.20
  -8   5  -1    2.80    1.50
  -8   5  -1    2.80    1.60
  -9  -5  -1  205.28    7.80
  -9  -6   1   16.50    3.30
  -8  -6   1   21.50    3.30
  -8   6   1   28.00    3.50
  -7  -6   1  282.27   11.10
  -7   6   1  275.77   11.10
  -7   6   1  288.97   10.10
  -6  -6   1 1488.55   51.59
  -6  -6   1 1569.04   50.49
  -6  -6   1 1660.43   51.89
   6   6  -1 1580.24   51.69
  -6   6   1 1640.24   50.69
  -6   6   1 1663.73   51.99
  -5  -6   1   17.90    3.90
   5  -6  -1   15.60    2.20
  -5  -6   1   14.70    3.20
  -5  -6   1   16.90    2.70
   5   6  -1   18.50    2.80
  -5   6   1   19.20    4.20
  -5   6   1   17.30    3.40
  -5   6   1   16.80    3.00
  -4  -6   1 1309.77   41.80
  -4  -6   1 1259.97   40.90
   4  -6  -1 1198.08   40.60
  -4  -6   1 1300.87   41.70
   4  -6  -1 1339.87   41.10
   4  -6  -1 1333.27   40.70
   4   6  -1 1210.18   40.60
  -4   6   1 1279.27   41.00
   4   6  -1 1378.26   41.50
  -4   6   1 1331.17   41.80
   3  -6  -1  691.93   21.50
   3  -6  -1  618.04   22.40
   3  -6  -1  662.83   21.50
   3  -6  -1  669.13   21.40
  -3  -6   1  672.43   21.60
  -3  -6   1  659.43   21.50
   3   6  -1  672.33   30.20
  -3   6   1  639.64   25.40
   3   6  -1  649.93   21.70
   3   6  -1  664.93   30.10
  -3   6   1  675.53   21.10
   3   6  -1  685.63   21.80
  -3   6   1  658.43   21.10
   3   6  -1  682.93   21.70
   2  -6  -1 1104.59   35.80
   2  -6  -1 1158.48   35.80
   2  -6  -1 1166.38   35.90
  -2  -6   1 1136.29   35.50
  -2  -6   1  986.30   36.40
   2  -6  -1 1107.39   36.00
   2  -6  -1 1140.89   41.00
   2   6  -1 1098.89   36.20
   2   6  -1 1189.38   42.00
   2   6  -1 1181.18   35.90
   2   6  -1 1127.29   45.60
  -2   6   1 1141.09   35.70
   2   6  -1 1054.79   36.20
  -2   6   1 1118.29   40.20
   2   6  -1 1206.28   36.00
  -1  -6   1  222.68   14.50
   1  -6  -1  216.38    8.70
  -1  -6   1  240.28    8.30
  -1  -6   1  249.48    8.30
  -1  -6   1  239.88    8.40
   1  -6  -1  245.08    8.20
   1  -6  -1  244.58    8.20
   1  -6  -1  227.38   15.10
   1  -6  -1  236.28    8.30
   1   6  -1  233.88    8.30
   1   6  -1  246.08   15.50
  -1   6   1  234.38    8.20
  -1   6   1  241.08    8.10
   1   6  -1  239.58    8.30
   1   6  -1  239.08    8.40
  -1   6   1  230.88   14.50
  -1   6   1  243.58    8.20
   1   6  -1  253.17   15.90
  -1   6   1  240.98   13.90
   0  -6   1  868.81   27.00
   0  -6  -1  853.11   27.00
   0  -6  -1  862.91   32.80
   0  -6   1  857.11   32.30
   0  -6  -1  832.32   27.00
   0  -6  -1  867.11   27.10
   0  -6   1  845.12   27.10
   0  -6   1  825.22   27.00
   0   6   1  852.21   27.00
   0   6  -1  864.91   27.10
   0   6   1  859.01   27.00
   0   6  -1  856.11   31.60
   0   6   1  845.02   32.40
   0   6   1  801.22   32.10
   0   6  -1  821.92   27.00
   0   6  -1  864.91   27.10
   0   6   1  817.92   27.00
   0   6  -1  835.02   32.60
   1  -6   1   19.60    2.20
   1  -6   1   20.20    2.00
  -1  -6  -1   20.80    1.90
  -1  -6  -1   22.00    2.10
  -1  -6  -1   20.50    2.00
  -1  -6  -1   18.10    7.70
   1  -6   1   19.40    2.10
   1  -6   1   12.80    7.20
   1  -6   1   20.40    2.00
   1   6   1   19.80    2.30
  -1   6  -1   19.80    1.90
   1   6   1    5.10    7.50
  -1   6  -1   22.80    7.10
  -1   6  -1   18.50    1.90
   1   6   1   17.40    2.00
   1   6   1   19.20    7.70
  -1   6  -1   18.70    1.90
   1   6   1   18.80    2.10
  -1   6  -1   12.20    6.80
   2  -6   1 4244.88  130.19
  -2  -6  -1 4110.79  125.29
   2  -6   1 4029.40  125.49
   2  -6   1 3970.90  125.49
  -2  -6  -1 3809.02  125.59
   2  -6   1 3934.31  125.79
   2  -6   1 4065.69  125.59
  -2   6  -1 3787.12  125.59
   2   6   1 4255.17  130.99
   2   6   1 3758.92  125.79
  -2   6  -1 4183.88  129.69
   2   6   1 4022.60  125.69
   2   6   1 4008.80  125.59
   2   6   1 4205.38  131.29
   2   6   1 3916.11  125.59
  -2   6  -1 4025.70  125.49
   3  -6   1  551.14   19.70
   3  -6   1  628.04   19.20
   3  -6   1  589.24   19.30
  -3  -6  -1  605.54   19.30
  -3  -6  -1  583.94   19.30
   3   6   1  579.54   18.80
  -3   6  -1  615.84   18.90
   3   6   1  613.54   19.50
   3   6   1  602.14   19.40
  -3   6  -1  587.74   18.90
   3   6   1  601.54   27.80
   3   6   1  620.44   19.50
  -3   6  -1  545.75   22.80
  -3   6  -1  544.55   23.40
   3   6   1  578.94   28.20
   4  -6   1    1.90    1.50
   4  -6   1    1.30    1.60
   4  -6   1    0.70    1.40
  -4  -6  -1    3.10    1.40
  -4  -6  -1    3.10    1.10
  -4  -6  -1    0.10    1.50
   4   6   1    2.10    1.60
  -4   6  -1    2.30    1.50
  -4   6  -1    1.30    1.40
   4   6   1    5.20    1.20
  -5  -6  -1   50.59    4.00
   5  -6   1   45.10    3.60
  -5   6  -1   52.29    4.30
   5   6   1   49.90    4.40
  -5   6  -1   45.90    3.20
  -6  -6  -1    1.80    1.60
  -6  -6  -1   -0.80    2.00
   6  -6   1    1.10    3.60
   6   6   1    5.80    4.10
  -6   6  -1    3.00    1.80
  -6   6  -1    1.70    1.70
  -7  -6  -1  517.35   18.90
  -7   6  -1  565.14   18.90
  -7   6  -1  531.25   17.80
  -8  -6  -1   42.50    4.00
  -8   6  -1   35.70    2.70
  -8   6  -1   39.10    3.70
  -9  -6  -1    9.40    2.50
  -9  -7   1    6.60    2.20
  -8  -7   1  347.37   12.50
  -8   7   1  344.97   12.50
  -7  -7   1    2.50    2.30
  -7   7   1    0.40    1.70
  -7   7   1    0.20    1.70
  -6  -7   1 1304.27   42.00
  -6  -7   1 1259.47   41.50
  -6  -7   1 1231.88   40.20
  -6   7   1 1315.67   40.40
   6   7  -1 1216.68   39.90
  -6   7   1 1311.57   41.60
   6   7  -1 1224.88   41.70
   5  -7  -1  676.83   22.10
  -5  -7   1  697.33   22.80
  -5  -7   1  619.64   23.30
  -5  -7   1  684.33   21.70
  -5   7   1  684.93   21.70
  -5   7   1  680.43   22.80
   5   7  -1  628.04   21.20
  -4  -7   1   29.30    1.90
  -4  -7   1   36.80    2.90
   4  -7  -1   32.70    2.80
  -4  -7   1   34.70    3.30
   4   7  -1   31.70    2.10
  -4   7   1   32.50    3.50
   4   7  -1   36.00    3.40
  -4   7   1   32.40    2.70
   3  -7  -1   36.30    2.60
   3  -7  -1   35.30    3.20
  -3  -7   1   29.00    3.10
  -3  -7   1   31.80    3.00
   3  -7  -1   30.20    2.90
  -3   7   1   35.10    2.60
   3   7  -1   33.20    3.50
  -3   7   1   34.10    2.50
  -3   7   1   20.40    8.30
   3   7  -1   46.60   12.20
   3   7  -1   32.70    1.90
   3   7  -1   35.90    3.50
  -3   7   1   38.90    9.40
   3   7  -1   22.30   12.90
   3   7  -1   33.20    3.00
   2  -7  -1    8.50    2.70
  -2  -7   1    9.10    1.40
   2  -7  -1   -8.40    7.80
   2  -7  -1    7.70    1.40
  -2  -7   1    7.40    1.50
   2  -7  -1    6.00    1.50
   2  -7  -1    6.80    1.40
   2   7  -1    4.60    0.90
   2   7  -1    5.80    1.50
   2   7  -1    8.80    1.60
  -2   7   1    7.40    7.70
  -2   7   1    5.70    7.30
  -2   7   1    3.80    1.20
   2   7  -1   -9.00    8.40
   2   7  -1    9.80    8.90
  -2   7   1    6.40    1.30
   1  -7  -1   46.80    3.00
   1  -7  -1   47.90    2.90
  -1  -7   1   46.70    2.70
  -1  -7   1   46.50    3.00
  -1  -7   1   48.70    2.80
   1  -7  -1   50.39    2.70
   1  -7  -1   44.50    9.30
  -1  -7   1   43.50    8.30
   1   7  -1   49.80    2.90
  -1   7   1   39.70    7.80
  -1   7   1   45.20    2.70
   1   7  -1   41.90    7.90
   1   7  -1   51.89    3.00
   1   7  -1   51.79    9.30
  -1   7   1   41.40    8.90
  -1   7   1   47.00    2.70
   1   7  -1   48.40    3.20
  -1   7   1   50.09    2.80
   0  -7   1  828.52   32.50
   0  -7   1  806.92   26.10
   0  -7  -1  792.82   26.10
   0  -7  -1  824.92   26.10
   0  -7   1  821.72   26.20
   0  -7   1  819.32   26.10
   0  -7  -1  823.12   26.20
   0  -7  -1  806.42   32.90
   0   7   1  805.22   26.10
   0   7   1  828.62   31.80
   0   7   1  792.72   32.10
   0   7  -1  769.02   32.00
   0   7   1  796.42   26.10
   0   7   1  806.82   26.10
   0   7  -1  823.42   26.20
   0   7  -1  828.92   32.70
   0   7  -1  829.12   26.20
   0   7  -1  812.42   26.10
  -1  -7  -1   39.70    2.50
  -1  -7  -1   56.79    8.80
   1  -7   1   36.00    8.60
   1  -7   1   40.60    2.60
   1  -7   1   37.00    2.70
  -1  -7  -1   39.80    2.80
   1  -7   1   43.20    2.70
  -1  -7  -1   40.60    2.50
  -1   7  -1   39.20    2.50
  -1   7  -1   38.00    2.50
  -1   7  -1   33.40    7.90
   1   7   1   41.40    3.00
   1   7   1   36.90    2.70
   1   7   1   37.00    7.70
  -1   7  -1   33.70    7.90
   1   7   1   43.60    8.80
  -1   7  -1   37.90    2.60
   1   7   1   41.90    2.70
   2  -7   1  455.05   15.00
   2  -7   1  475.05   15.20
   2  -7   1  400.06   15.70
   2  -7   1  448.86   15.00
  -2  -7  -1  452.55   15.20
  -2  -7  -1  436.46   15.00
   2  -7   1  485.15   22.30
  -2  -7  -1  444.86   14.90
   2   7   1  472.25   23.40
   2   7   1  467.05   23.30
   2   7   1  434.46   14.40
   2   7   1  458.45   15.20
  -2   7  -1  461.55   22.20
   2   7   1  458.05   15.20
  -2   7  -1  458.35   15.00
  -2   7  -1  450.75   14.90
   2   7   1  462.35   15.20
  -2   7  -1  460.95   22.30
  -3  -7  -1   88.99    4.60
   3  -7   1   93.59    4.70
   3  -7   1   91.89    4.30
  -3  -7  -1   90.69    4.40
   3  -7   1   94.69    4.20
   3   7   1  103.19    4.80
  -3   7  -1  103.19   13.10
  -3   7  -1   85.19   13.70
   3   7   1   91.39    3.50
   3   7   1   97.89   14.50
   3   7   1   96.89    4.50
   3   7   1   80.59   13.70
  -3   7  -1   91.59    4.00
  -3   7  -1   90.29    4.10
   3   7   1   96.79    4.90
  -4  -7  -1   59.29    4.00
   4  -7   1   58.59    3.50
  -4  -7  -1   55.89    2.50
  -4   7  -1   56.39    4.20
   4   7   1   53.89    2.60
  -4   7  -1   59.99    3.30
   4   7   1   55.79    3.90
  -5  -7  -1  400.06   14.10
  -5  -7  -1  398.46   13.00
   5  -7   1  392.96   13.60
  -5   7  -1  404.36   13.20
  -5   7  -1  392.96   14.20
   5   7   1  342.67   15.40
   5   7   1  362.66   12.50
  -6  -7  -1  160.38    7.50
   6  -7   1  140.49    8.80
  -6  -7  -1  158.98    6.20
   6   7   1  149.59    9.30
  -6   7  -1  163.68    6.50
   6   7   1  150.28    5.80
  -6   7  -1  161.88    7.50
  -7  -7  -1    2.20    1.60
  -7  -7  -1    1.60    2.40
  -7   7  -1    3.90    2.60
  -7   7  -1    0.10    1.60
  -8   7  -1   24.10    3.40
  -8   7  -1   24.00    2.40
  -8  -8   1  232.28    9.10
  -8   8   1  239.48    9.10
  -7  -8   1   12.10    2.60
  -7   8   1   12.80    1.90
   7   8  -1   12.60    1.80
  -7   8   1    7.40    2.00
  -6  -8   1   56.19    4.70
  -6  -8   1   54.89    3.50
  -6   8   1   56.99    4.70
  -6   8   1   56.39    3.70
   6   8  -1   60.69    8.70
   6   8  -1   54.79    3.20
  -5  -8   1   52.79    4.30
  -5  -8   1   36.90    7.90
   5  -8  -1   55.19    4.60
  -5  -8   1   53.69    3.40
  -5   8   1   56.19    3.40
   5   8  -1   62.99    5.20
   5   8  -1   53.89    2.80
  -5   8   1   54.99    4.40
   4  -8  -1   80.49    4.40
   4  -8  -1   74.09    3.20
  -4  -8   1   87.39    4.70
  -4  -8   1   79.79    3.10
  -4   8   1   80.99    3.90
  -4   8   1   77.39    3.30
   4   8  -1   83.99    4.90
   4   8  -1   81.89    3.40
  -4   8   1   86.99    4.80
  -3  -8   1  282.57   10.40
   3  -8  -1  267.57    9.00
   3  -8  -1  250.97    9.50
   3  -8  -1  235.58    8.10
  -3  -8   1  245.48    8.20
  -3  -8   1  242.18    9.30
   3  -8  -1  246.68    9.30
  -3  -8   1  237.28    9.50
  -3   8   1  240.18   20.20
  -3   8   1  191.98   20.10
   3   8  -1  247.68    8.20
   3   8  -1  258.77    9.40
   3   8  -1  242.78    9.60
  -3   8   1  238.48    8.90
  -3   8   1  246.58    9.50
   3   8  -1  242.58    9.60
  -3   8   1  254.97    8.70
  -3   8   1  249.78    8.90
   3   8  -1  286.47   26.70
   3   8  -1  195.98   25.80
   2  -8  -1   43.70    3.10
  -2  -8   1   38.80    3.40
   2  -8  -1   44.70    2.90
   2  -8  -1   42.40    3.30
   2  -8  -1   39.30    1.90
   2  -8  -1   40.60   11.20
  -2  -8   1   44.40    3.30
   2   8  -1   34.00   11.40
   2   8  -1   38.80    3.30
   2   8  -1   39.00    2.10
  -2   8   1   42.10   10.00
  -2   8   1   40.60    2.90
   2   8  -1   42.80    3.20
   2   8  -1   47.50   12.20
   2   8  -1   43.50    3.20
   1  -8  -1  156.08    6.20
   1  -8  -1  145.79   13.60
  -1  -8   1  159.48    6.30
   1  -8  -1  160.48    6.10
  -1  -8   1  172.08   13.00
  -1  -8   1  154.38    6.00
   1  -8  -1  151.78    5.20
  -1  -8   1  159.48    6.10
  -1   8   1  155.38    6.00
   1   8  -1  163.08    6.30
   1   8  -1  153.38    5.30
   1   8  -1  137.09   16.00
  -1   8   1  145.49   13.60
   1   8  -1  159.08    6.20
  -1   8   1  147.39    6.10
   1   8  -1  145.49   13.80
  -1   8   1  161.88    6.00
  -1   8   1  143.39   18.10
   0  -8  -1  533.45   17.40
   0  -8  -1  530.85   17.30
   0  -8   1  533.35   17.30
   0  -8   1  528.85   25.00
   0  -8  -1  491.75   25.60
   0  -8  -1  544.95   17.30
   0  -8   1  530.15   17.30
   0  -8   1  496.35   16.50
   0  -8  -1  489.75   16.50
   0  -8   1  522.25   17.40
   0   8   1  520.05   17.30
   0   8   1  541.55   17.40
   0   8   1  536.15   17.40
   0   8  -1  519.65   17.30
   0   8  -1  523.05   25.50
   0   8  -1  535.65   17.40
   0   8   1  521.45   25.50
   0   8  -1  539.45   17.40
   0   8  -1  497.45   23.90
   0   8   1  503.85   23.70
  -1  -8  -1   89.19    4.00
  -1  -8  -1   90.59    4.10
   1  -8   1   93.29    5.20
  -1  -8  -1   85.99    4.30
   1  -8   1   93.69    4.30
  -1  -8  -1   93.09   12.40
   1  -8   1   83.79    3.10
   1  -8   1   92.49    4.10
   1   8   1   91.29    4.30
  -1   8  -1   83.29    4.10
   1   8   1   85.09   11.70
  -1   8  -1   94.39   13.50
  -1   8  -1   81.89   12.90
   1   8   1   81.89   11.50
  -1   8  -1   86.99    4.10
   1   8   1   87.89    4.20
   1   8   1   88.39    3.30
  -1   8  -1   89.19    4.00
   2  -8   1    2.60    1.60
  -2  -8  -1    2.90    1.60
   2  -8   1    2.00    0.70
  -2  -8  -1    0.30    1.20
  -2  -8  -1    1.90    1.90
   2  -8   1    2.30    1.20
   2  -8   1    1.40    1.40
   2  -8   1    3.90    9.40
   2   8   1    0.90   10.10
  -2   8  -1    4.50    1.50
   2   8   1    0.00    1.40
   2   8   1    1.90    1.40
   2   8   1    2.20   10.30
  -2   8  -1    5.40    8.50
   2   8   1    1.30    1.50
   2   8   1    0.60    0.80
  -3  -8  -1    3.00    1.70
  -3  -8  -1    2.20    0.80
   3  -8   1    1.10    1.30
   3  -8   1    3.60    2.30
   3  -8   1   -0.60    2.00
  -3  -8  -1    2.30    2.10
  -3  -8  -1    5.10    2.00
  -3   8  -1   -1.10    1.70
   3   8   1    1.00    0.90
   3   8   1    2.80   13.80
  -3   8  -1    1.60   11.60
  -3   8  -1    8.40   10.80
   3   8   1    1.10    2.10
   3   8   1   -2.10    2.20
   3   8   1   -0.20    1.50
  -3   8  -1    0.80    1.60
  -3   8  -1    1.70    1.50
   3   8   1    9.90   14.10
  -4  -8  -1  355.86   11.20
   4  -8   1  356.36   12.30
  -4  -8  -1  365.36   12.70
   4  -8   1  313.77   11.20
   4   8   1  336.27   11.30
  -4   8  -1  363.66   11.80
  -4   8  -1  360.86   12.80
  -4   8  -1  320.57   11.20
   4   8   1  362.86   12.80
  -5  -8  -1   20.70    2.50
   5  -8   1   17.70    2.80
  -5  -8  -1   12.90    2.40
  -5   8  -1   18.80    3.60
   5   8   1   15.70    2.00
   5   8   1   14.60    3.10
  -5   8  -1   17.70    2.70
   6  -8   1    6.10    5.10
  -6  -8  -1    9.70    2.70
  -6  -8  -1    9.20    1.80
  -6   8  -1    6.70    2.00
  -6   8  -1   13.90    2.20
   6   8   1   10.50    5.30
  -7  -8  -1  178.58    8.00
  -7  -8  -1  179.78    6.70
  -7   8  -1  185.38    6.90
  -7   8  -1  176.58    8.00
   7   8   1  180.58    6.50
  -8   8  -1    2.90    1.50
  -8   8  -1    1.60    1.50
  -8  -9   1  187.68    7.40
  -8   9   1  183.78    7.30
  -8   9   1  162.48    6.30
  -7  -9   1   26.60    3.80
  -7   9   1   28.90    3.90
   7   9  -1   28.70    2.60
  -7   9   1   25.80    2.70
  -6  -9   1    2.40    2.20
  -6  -9   1    2.10    1.60
   6   9  -1   -2.70    1.40
  -6   9   1    3.60    1.80
  -6   9   1    0.80    1.60
   5  -9  -1  142.49    5.40
  -5  -9   1  149.49    6.00
   5  -9  -1  154.08    7.50
  -5  -9   1  152.58    9.00
  -5  -9   1  153.18    7.10
  -5  -9   1  154.38    5.30
  -5   9   1  155.58    6.20
   5   9  -1  163.88    8.20
   5   9  -1  149.79    5.50
  -5   9   1  162.58    7.30
  -4  -9   1   10.80    2.10
   4  -9  -1   13.20    2.20
  -4  -9   1   12.10    1.40
   4  -9  -1   10.80    1.20
   4   9  -1   11.20    2.60
   4   9  -1   15.90    1.80
  -4   9   1   10.70    1.90
  -4   9   1   16.10    1.90
  -4   9   1   13.50    1.50
   3  -9  -1  104.79    3.80
   3  -9  -1  111.09    5.00
  -3  -9   1  100.89    3.90
  -3  -9   1   99.29    5.40
   3   9  -1  107.49    5.40
  -3   9   1  102.69    3.80
  -3   9   1  106.79    5.40
  -3   9   1  106.49    4.60
   3   9  -1  101.59    4.30
  -3   9   1  131.29    8.10
   2  -9  -1  286.57   10.70
   2  -9  -1  287.37   10.60
  -2  -9   1  287.57   10.50
   2  -9  -1  284.27    9.40
  -2  -9   1  287.97   10.80
   2  -9  -1  302.37   10.40
   2   9  -1  299.87    9.50
  -2   9   1  285.87   10.40
   2   9  -1  296.87   10.90
   2   9  -1  285.77   10.70
   2   9  -1  304.27   10.70
  -2   9   1  268.67   21.10
  -2   9   1  284.57   10.50
   2   9  -1  308.37   24.70
   2   9  -1  281.07   23.80
  -2   9   1  271.17   21.00
  -1  -9   1  145.79    6.00
  -1  -9   1  150.28    6.30
   1  -9  -1  149.79    6.10
   1  -9  -1  152.78    6.00
  -1  -9   1  144.89    6.10
   1  -9  -1  144.09    5.00
   1  -9  -1  147.99    6.30
   1  -9  -1  165.48   18.20
  -1  -9   1  171.08   16.40
  -1   9   1  154.38    6.20
   1   9  -1  145.19    5.10
  -1   9   1  132.99   17.40
   1   9  -1  146.19    6.30
   1   9  -1  143.49    6.10
   1   9  -1  150.68    6.30
   1   9  -1  142.29   18.20
   1   9  -1  153.68   18.60
  -1   9   1  149.69    6.00
  -1   9   1  148.69   15.80
  -1   9   1  140.49    6.00
   0  -9   1  277.47    9.50
   0  -9  -1  289.77   10.70
   0  -9   1  294.27   10.60
   0  -9  -1  278.07   19.20
   0  -9   1  284.37   10.70
   0  -9  -1  301.07   10.50
   0  -9  -1  308.57   10.60
   0  -9   1  311.87   20.80
   0  -9   1  296.47   10.50
   0  -9  -1  287.57    9.50
   0   9   1  307.97   10.60
   0   9  -1  301.17   10.60
   0   9  -1  285.97    9.60
   0   9   1  288.27   20.60
   0   9   1  300.97   10.60
   0   9   1  281.77    9.60
   0   9  -1  301.87   10.60
   0   9   1  314.87   20.80
   0   9  -1  303.37   10.70
   0   9   1  298.37   10.60
   0   9  -1  285.57   20.40
   0   9  -1  310.27   20.80
   1  -9   1  338.27   11.40
   1  -9   1  360.06   12.60
  -1  -9  -1  347.87   21.50
  -1  -9  -1  366.76   12.40
  -1  -9  -1  363.56   12.40
   1  -9   1  361.06   12.30
   1  -9   1  367.26   12.50
  -1  -9  -1  356.76   12.60
   1  -9   1  378.26   20.80
  -1   9  -1  353.76   22.90
  -1   9  -1  358.06   12.30
   1   9   1  350.86   23.50
  -1   9  -1  359.46   12.40
   1   9   1  344.27   11.40
   1   9   1  353.36   12.50
   1   9   1  348.47   23.10
  -1   9  -1  319.77   21.40
   1   9   1  364.66   12.50
   1   9   1  360.26   12.60
  -1   9  -1  354.76   12.40
  -2  -9  -1   90.59    5.20
   2  -9   1  101.09    5.00
  -2  -9  -1   99.69    4.80
   2  -9   1  104.59    5.30
   2  -9   1   97.39    3.50
   2  -9   1  103.79    4.70
   2   9   1   73.19   15.20
  -2   9  -1   96.49    4.80
  -2   9  -1  101.69    4.90
   2   9   1   96.59    5.30
  -2   9  -1  106.49   17.30
   2   9   1  101.69    5.00
  -2   9  -1   83.59   13.40
   2   9   1   96.09    3.60
   2   9   1   98.89    5.20
   2   9   1  114.79   16.00
   3  -9   1   17.70    2.60
   3  -9   1   15.10    1.40
  -3  -9  -1   15.50    3.00
  -3  -9  -1   13.90    1.40
  -3   9  -1   15.50    2.50
   3   9   1   15.10    2.40
  -3   9  -1   17.10    1.50
   4  -9   1  334.57   11.90
   4  -9   1  303.37   10.50
  -4  -9  -1  326.47   10.50
   4   9   1  327.07   12.30
   4   9   1  314.17   10.60
  -4   9  -1  333.67   12.20
  -4   9  -1  311.67   10.40
  -4   9  -1  347.97   11.20
  -5  -9  -1   73.49    4.90
  -5  -9  -1   65.59    2.90
   5  -9   1   65.49    3.10
  -5  -9  -1   69.19    3.60
   5  -9   1   66.29    5.50
  -5   9  -1   71.49    5.00
  -5   9  -1   71.09    4.10
   5   9   1   69.59    3.20
   5   9   1   70.09    5.90
  -6  -9  -1   24.00    4.00
  -6  -9  -1   27.20    2.70
  -6   9  -1   24.90    4.10
   6   9   1   27.40    2.50
  -6   9  -1   24.80    3.20
  -7  -9  -1    6.00    2.40
  -7  -9  -1    6.30    1.60
  -7   9  -1    6.50    1.70
   7   9   1    7.50    1.50
  -7   9  -1   10.40    1.90
  -8   9  -1    0.10    1.50
  -8   9  -1   -0.20    1.40
  -8  10   1   30.10    3.10
  -8  10   1   37.80    2.70
  -7 -10   1   25.60    3.60
  -7  10   1   24.60    2.70
  -7  10   1   26.20    3.60
   7  10  -1   24.70    2.40
   6 -10  -1   44.90    2.70
  -6 -10   1   38.70    4.30
   6  10  -1   36.10    2.60
  -6  10   1   43.80    4.30
  -6  10   1   43.00    3.40
   5 -10  -1   53.19    2.60
   5 -10  -1   52.99    5.70
  -5 -10   1   41.30    4.20
  -5 -10   1   50.29    2.40
  -5 -10   1   51.29    3.30
  -5 -10   1   53.49    4.30
   5  10  -1   51.59    6.40
  -5  10   1   53.49    4.50
  -5  10   1   53.09    3.50
   5  10  -1   49.99    2.80
   4 -10  -1   80.39    4.90
  -4 -10   1   73.49    3.00
  -4 -10   1   74.99    4.70
  -4 -10   1   73.19    5.90
   4 -10  -1   74.19    3.00
  -4  10   1   77.09    4.20
  -4  10   1   71.79    2.90
   4  10  -1   71.09    3.20
   4  10  -1   63.49    5.20
  -4  10   1   80.59    4.80
   3 -10  -1   42.00    2.00
  -3 -10   1   46.60    4.30
  -3 -10   1   36.30    3.70
  -3 -10   1   36.70    2.10
   3 -10  -1   42.40    3.50
   3  10  -1   41.40    2.20
  -3  10   1   41.90    3.70
  -3  10   1   38.60    3.00
  -3  10   1   40.40    2.00
   3  10  -1   39.70    4.00
   2 -10  -1   30.90    4.10
  -2 -10   1   28.20    1.80
   2 -10  -1   25.80    1.60
  -2 -10   1   27.60    2.80
  -2 -10   1   26.20    3.20
   2 -10  -1   26.90    2.90
   2 -10  -1   25.70    3.00
   2  10  -1   28.70    4.40
  -2  10   1   26.40    1.70
   2  10  -1   27.60    3.30
  -2  10   1   27.60    3.80
  -2  10   1    2.10   14.20
  -2  10   1   28.70    2.70
   2  10  -1   31.10    1.80
   2  10  -1   25.90   16.60
  -2  10   1   24.30    2.70
   2  10  -1   28.70    4.20
   2  10  -1   47.70   17.50
  -2  10   1   33.30   14.20
  -1 -10   1  311.47   10.90
  -1 -10   1  284.47    9.50
   1 -10  -1  295.17   10.90
  -1 -10   1  298.57   10.70
   1 -10  -1  299.17   10.70
   1 -10  -1  300.37    9.50
  -1 -10   1  302.27   11.10
   1 -10  -1  290.77   11.00
   1  10  -1  329.17   25.10
   1  10  -1  303.37    9.60
   1  10  -1  300.17   11.00
   1  10  -1  300.87   10.90
  -1  10   1  283.37   10.80
  -1  10   1  273.27   23.50
  -1  10   1  296.97   10.70
   1  10  -1  285.47   11.00
  -1  10   1  290.17   10.80
   1  10  -1  301.17   24.70
  -1  10   1  253.87   21.70
   0 -10  -1  340.67   10.90
   0 -10  -1  345.17   22.70
   0 -10   1  346.47   12.10
   0 -10   1  336.17   10.90
   0 -10   1  337.57   12.30
   0 -10  -1  334.37   12.30
   0 -10  -1  341.07   12.00
   0 -10  -1  326.57   12.10
   0 -10   1  342.97   12.20
   0 -10   1  351.36   23.90
   0  10  -1  329.47   12.10
   0  10  -1  354.66   12.20
   0  10   1  336.17   12.20
   0  10   1  294.27   23.80
   0  10  -1  335.67   10.90
   0  10   1  347.07   12.10
   0  10  -1  361.06   25.20
   0  10  -1  334.77   24.10
   0  10   1  341.57   12.20
   0  10   1  328.47   10.90
   0  10  -1  340.77   12.20
   0  10   1  346.47   24.80
   1 -10   1  762.82   24.20
  -1 -10  -1  806.72   25.40
  -1 -10  -1  734.73   24.20
   1 -10   1  795.92   25.60
   1 -10   1  756.62   25.60
  -1 -10  -1  805.52   25.50
   1 -10   1  783.72   25.30
  -1 -10  -1  771.12   25.70
   1  10   1  772.32   25.50
  -1  10  -1  763.72   25.30
   1  10   1  758.12   25.60
   1  10   1  767.62   37.40
   1  10   1  778.42   24.30
   1  10   1  782.02   37.50
  -1  10  -1  748.43   36.30
   1  10   1  793.72   25.50
  -1  10  -1  714.83   35.60
  -1  10  -1  763.52   25.40
  -1  10  -1  766.52   25.50
  -2 -10  -1  665.13   23.10
   2 -10   1  683.03   21.70
  -2 -10  -1  662.23   23.30
  -2 -10  -1  682.23   21.90
   2 -10   1  737.23   23.00
   2 -10   1  678.83   23.30
   2  10   1  673.63   23.30
   2  10   1  710.53   23.50
  -2  10  -1  666.53   23.00
  -2  10  -1  690.93   36.10
   2  10   1  675.83   38.10
   2  10   1  664.93   38.20
  -2  10  -1  725.13   22.30
  -2  10  -1  645.34   35.30
  -2  10  -1  684.53   23.00
  -2  10  -1  679.33   21.80
   2  10   1  738.13   23.20
   2  10   1  700.83   21.80
   3 -10   1  220.98    8.70
  -3 -10  -1  219.68    7.40
  -3 -10  -1  219.38    8.80
   3 -10   1  217.98    7.30
  -3  10  -1  227.78    8.00
  -3  10  -1  219.48    7.30
   3  10   1  223.58    9.00
   3  10   1  223.58    7.40
  -4 -10  -1    3.10    0.90
   4 -10   1    4.00    0.90
   4 -10   1    2.40    2.20
  -4 -10  -1    2.80    1.80
  -4  10  -1    3.00    0.90
   4  10   1    8.40    2.60
   4  10   1    3.60    1.10
  -4  10  -1    6.70    1.70
  -4  10  -1    3.90    1.60
  -5 -10  -1   14.00    1.60
   5 -10   1   11.50    3.50
   5 -10   1   12.90    1.80
  -5 -10  -1   12.70    1.80
  -5 -10  -1   12.50    2.50
  -5  10  -1   16.20    2.30
  -5  10  -1   11.20    2.10
   5  10   1   13.60    3.80
   5  10   1   12.60    1.50
  -6 -10  -1  390.06   12.90
   6 -10   1  365.76   12.40
  -6 -10  -1  377.66   14.20
   6  10   1  381.86   12.50
  -6  10  -1  378.76   14.30
  -6  10  -1  394.86   13.20
  -7 -10  -1   86.29    5.20
  -7 -10  -1   74.19    3.60
  -7  10  -1   80.69    4.00
   7  10   1   77.39    3.50
  -7  10  -1   80.39    4.90
  -8  10  -1   48.80    2.80
  -8  10  -1   48.10    3.50
  -7 -11   1   59.49    4.40
   7  11  -1   66.89    3.10
  -7  11   1   66.39    3.50
  -7  11   1   64.69    4.50
   6 -11  -1  292.27    9.60
  -6 -11   1  286.17   11.20
  -6  11   1  291.57   11.40
  -6  11   1  289.77   10.30
   6  11  -1  285.17    9.70
   5 -11  -1   24.50    2.10
  -5 -11   1   25.70    3.70
  -5 -11   1   23.20    2.70
   5 -11  -1   23.10    4.10
  -5 -11   1   23.80    1.70
   5  11  -1   23.90    4.70
   5  11  -1   26.50    2.40
  -5  11   1   24.80    3.80
  -5  11   1   25.00    3.10
   4 -11  -1  844.62   27.70
  -4 -11   1  819.52   26.00
  -4 -11   1  811.72   27.30
   4 -11  -1  822.02   25.90
  -4  11   1  828.62   27.50
   4  11  -1  803.62   28.00
   4  11  -1  816.62   26.10
  -4  11   1  826.72   26.50
  -4  11   1  812.22   25.90
   3 -11  -1   40.10    2.00
  -3 -11   1   35.80    3.70
   3 -11  -1   43.30    3.80
  -3  11   1   39.20    3.10
  -3  11   1   40.40    2.00
   3  11  -1   39.80    2.30
   3  11  -1   43.60    4.30
  -3  11   1   41.00    3.80
   2 -11  -1   44.20    3.50
  -2 -11   1   43.40    2.20
   2 -11  -1   40.00    2.00
   2  11  -1   28.30   22.60
   2  11  -1   42.70    3.90
   2  11  -1   30.10    3.90
  -2  11   1   38.10    2.00
   2  11  -1   44.30    2.20
   2  11  -1   42.20    6.00
  -2  11   1   41.10    3.00
   2  11  -1   50.79   26.50
  -1 -11   1  390.36   13.00
   1 -11  -1  414.66   14.90
   1 -11  -1  429.86   14.40
  -1 -11   1  402.46   14.40
   1 -11  -1  410.16   14.80
   1 -11  -1  417.76   13.00
  -1 -11   1  387.86   13.20
  -1 -11   1  403.46   14.90
  -1  11   1  395.06   28.80
   1  11  -1  430.86   14.60
  -1  11   1  407.76   14.40
   1  11  -1  399.86   14.90
  -1  11   1  408.56   13.10
   1  11  -1  407.16   32.20
  -1  11   1  422.36   31.20
  -1  11   1  413.46   13.60
   1  11  -1  411.56   14.80
   1  11  -1  421.06   13.10
  -1  11   1  408.06   14.60
   1  11  -1  347.07   31.50
  -1  11   1  391.16   14.60
   0 -11   1  220.18    9.20
   0 -11  -1  221.08    9.20
   0 -11   1  220.28    9.40
   0 -11  -1  223.88    9.40
   0 -11  -1  225.88    8.80
   0 -11   1  232.88    8.90
   0 -11  -1  226.18    7.50
   0 -11   1  228.78    7.50
   0  11   1  231.38    9.30
   0  11  -1  226.38    9.50
   0  11   1  173.58   25.90
   0  11   1  244.48    9.10
   0  11   1  247.58   26.10
   0  11   1  232.28    7.50
   0  11  -1  242.48    9.20
   0  11   1  219.08    9.40
   0  11  -1  229.98    9.20
   0  11  -1  234.88   22.00
   0  11  -1  235.98    7.60
   0  11  -1  234.18   31.80
   1 -11   1  684.33   21.20
   1 -11   1  698.63   22.50
   1 -11   1  714.03   22.90
  -1 -11  -1  635.14   21.30
  -1 -11  -1  628.04   22.80
   1 -11   1  665.63   22.90
  -1 -11  -1  654.93   21.10
  -1 -11  -1  677.83   22.50
  -1 -11  -1  668.93   22.70
   1  11   1  669.23   22.90
   1  11   1  652.03   38.70
  -1  11  -1  671.63   21.20
   1  11   1  691.63   22.60
  -1  11  -1  695.83   21.70
  -1  11  -1  646.54   22.60
   1  11   1  654.43   22.80
   1  11   1  696.43   38.70
  -1  11  -1  632.84   36.60
   1  11   1  696.83   21.20
  -1  11  -1  657.03   22.60
  -1  11  -1  623.04   37.30
  -1  11  -1  679.33   22.50
  -2 -11  -1  132.09    4.80
   2 -11   1  133.59    4.70
  -2 -11  -1  133.79    6.50
   2 -11   1  144.79    6.20
   2  11   1  132.29    6.40
   2  11   1  132.49    8.30
   2  11   1  120.29   24.90
   2  11   1   78.89   24.60
  -2  11  -1  141.19    5.50
  -2  11  -1  138.29    4.80
   2  11   1  126.29    7.70
   2  11   1  136.59    4.80
  -3 -11  -1  243.48    8.20
  -3 -11  -1  245.68    9.60
   3 -11   1  242.48    8.20
   3 -11   1  250.17    9.80
  -3  11  -1  253.97    8.90
   3  11   1  249.97    8.30
  -3  11  -1  247.38    8.20
   3  11   1  250.47   10.10
   4 -11   1  965.10   31.60
   4 -11   1 1025.90   33.30
  -4 -11  -1  990.30   33.10
  -4 -11  -1  980.20   31.60
  -4  11  -1  998.50   31.50
  -4  11  -1 1024.30   33.30
   4  11   1  991.60   33.60
   4  11   1 1028.90   31.80
  -4  11  -1 1033.40   32.30
  -5 -11  -1   13.90    2.60
   5 -11   1   14.20    1.80
  -5 -11  -1   15.00    1.80
   5 -11   1   10.80    4.00
   5  11   1   14.40    2.20
   5  11   1   14.30    4.50
  -5  11  -1    9.60    2.00
  -5  11  -1   16.70    2.30
  -6 -11  -1  123.99    6.70
  -6 -11  -1  127.29    5.30
   6 -11   1  127.69    4.90
  -6  11  -1  133.09    6.90
  -6  11  -1  135.49    5.70
   6  11   1  129.69    4.90
  -7 -11  -1    1.50    1.30
   7  11   1    3.60    1.20
  -7  11  -1    0.20    1.70
  -7  11  -1    2.60    1.50
  -8 -12   1   68.99    4.10
  -8  12   1   57.49    3.50
  -7 -12   1   50.49    4.10
   7 -12  -1   44.00    3.00
   7  12  -1   44.50    3.60
  -7  12   1   49.70    3.90
   6 -12  -1    4.00    1.20
  -6 -12   1   -0.90    1.60
  -6 -12   1    3.00    2.40
  -6  12   1    1.50    1.60
   6  12  -1    2.40    1.20
  -6  12   1    4.70    2.80
   5 -12  -1  136.29    9.30
  -5 -12   1  141.99    6.80
   5 -12  -1  142.29    5.20
  -5 -12   1  133.29    5.60
  -5 -12   1  140.69    4.90
   5  12  -1  130.09   10.20
   5  12  -1  139.19    5.50
  -5  12   1  147.99    7.10
  -5  12   1  145.29    6.00
   4 -12  -1  249.28    8.50
  -4 -12   1  254.67    8.50
   4 -12  -1  255.67   10.80
  -4 -12   1  253.57   10.10
  -4  12   1  259.87   10.20
  -4  12   1  255.07    8.40
   4  12  -1  254.87   11.40
   4  12  -1  266.97    8.70
  -4  12   1  254.97    9.20
   3 -12  -1  172.48    6.00
  -3 -12   1  176.38    7.60
  -3 -12   1  168.58    6.40
   3 -12  -1  179.68    7.90
  -3  12   1  180.48    8.20
  -3  12   1  146.19    7.80
  -3  12   1  185.88    6.00
   3  12  -1  170.78    8.30
   3  12  -1  178.48    6.10
   2 -12  -1 1956.10   60.39
  -2 -12   1 1856.31   58.99
   2 -12  -1 1762.82   58.79
  -2  12   1 1885.91   59.39
   2  12  -1 1923.01   60.69
   2  12  -1 1889.31   58.89
  -2  12   1 1912.71   58.89
   1 -12  -1  154.48   10.70
  -1 -12   1  190.48    8.90
  -1 -12   1  183.88    6.20
   1 -12  -1  190.88    7.80
   1 -12  -1  193.18    6.20
  -1 -12   1  188.88    8.20
  -1 -12   1  174.28    9.20
   1 -12  -1  181.88    9.10
  -1 -12   1  189.88    6.40
   1  12  -1  176.08    9.20
  -1  12   1  179.38    9.20
   1  12  -1  198.68    6.30
   1  12  -1  124.99   27.30
   1  12  -1  186.08    9.20
  -1  12   1  187.18    6.90
   1  12  -1  198.38    8.20
   1  12  -1  180.68    6.60
  -1  12   1  186.18    6.30
   1  12  -1  224.68   36.50
  -1  12   1  159.38   24.80
  -1  12   1  189.88    9.10
   0 -12  -1  141.99    7.30
   0 -12   1  132.09    7.70
   0 -12  -1  122.09    7.40
   0 -12  -1  124.29    4.90
   0 -12   1  123.29    4.70
   0 -12   1  142.29    6.30
   0 -12   1  128.99    4.90
   0 -12  -1  132.59    6.20
   0 -12  -1  135.59    4.90
   0  12   1  132.79    4.80
   0  12  -1  138.09   24.60
   0  12  -1  136.39    4.70
   0  12  -1  122.29    7.30
   0  12   1  119.39   24.10
   0  12  -1  122.69    7.30
   0  12   1  137.09    4.70
   0  12  -1  143.59   24.10
   0  12   1  138.99    6.50
   0  12  -1  142.69    6.70
   0  12   1  121.79    7.30
   0  12   1  135.29    7.30
   0  12   1  127.59   22.70
   1 -12   1  661.53   26.60
  -1 -12  -1  712.83   22.60
   1 -12   1  769.92   24.20
  -1 -12  -1  718.13   22.80
   1 -12   1  724.23   22.60
  -1 -12  -1  730.53   24.20
  -1 -12  -1  673.73   24.80
  -1 -12  -1  720.73   24.70
  -1  12  -1  647.84   25.30
  -1  12  -1  730.13   23.20
   1  12   1  703.03   24.90
   1  12   1  751.12   24.30
   1  12   1  760.52   22.70
   1  12   1  716.23   46.90
   1  12   1  733.93   24.90
   1  12   1  690.13   22.80
  -1  12  -1  714.63   22.70
  -1  12  -1  726.83   50.79
  -1  12  -1  734.53   25.20
   1  12   1  651.33   46.70
   2 -12   1  484.55   16.60
   2 -12   1  458.25   15.00
  -2 -12  -1  458.25   15.10
   2  12   1  467.45   16.80
   2  12   1  470.65   15.10
  -2  12  -1  461.15   15.10
  -2  12  -1  486.25   15.60
  -3 -12  -1 1319.17   42.60
   3 -12   1 1375.76   43.00
   3 -12   1 1253.27   41.20
  -3  12  -1 1212.68   42.90
   3  12   1 1318.57   43.20
   3  12   1 1334.17   41.30
  -3  12  -1 1382.16   41.20
  -4 -12  -1  119.39    6.10
   4 -12   1  123.09    7.00
  -4 -12  -1  120.09    4.40
   4 -12   1  113.49    4.40
   4  12   1  117.19    7.40
  -4  12  -1  117.89    4.30
  -4  12  -1  125.29    5.40
   4  12   1  121.19    4.60
  -4  12  -1  120.59    6.30
  -5 -12  -1    6.10    1.70
   5 -12   1    6.50    1.50
   5 -12   1    2.60    4.70
  -5 -12  -1    6.90    2.30
  -5  12  -1    6.70    2.00
  -5  12  -1    6.90    2.00
   5  12   1    1.60    5.10
  -6 -12  -1  608.04   19.80
   6 -12   1  595.34   19.40
  -6 -12  -1  626.44   21.40
   6  12   1  603.74   19.50
  -6  12  -1  605.64   21.40
  -6  12  -1  609.64   20.10
   7 -12   1    6.40    1.60
  -7  12  -1   11.60    1.90
  -8 -12  -1   79.49    4.40
  -8  12  -1   79.99    3.30
  -8  12  -1   71.59    3.90
  -8 -13   1   20.40    2.90
  -8  13   1   19.90    2.40
  -7 -13   1   73.59    4.80
   7 -13  -1   61.49    3.30
  -7  13   1   66.49    3.40
  -7  13   1   64.69    4.20
   7  13  -1   65.99    3.00
  -6 -13   1  155.58    7.20
   6 -13  -1  155.78    5.60
  -6  13   1  157.68    7.30
   6  13  -1  157.38    5.70
  -6  13   1  158.38    6.30
  -5 -13   1   11.50    2.50
  -5 -13   1   12.10    1.80
  -5 -13   1   10.70    1.10
   5 -13  -1    9.70    1.30
  -5  13   1    8.40    1.90
   5  13  -1   11.10    1.50
  -5  13   1   13.90    2.30
   4 -13  -1  218.38   10.30
  -4 -13   1  227.58    9.10
  -4 -13   1  216.18    7.50
   4 -13  -1  220.18    7.50
  -4  13   1  216.48    9.20
   4  13  -1  223.58   11.30
   4  13  -1  224.78    7.70
  -4  13   1  217.98    7.40
  -4  13   1  229.78    8.40
  -3 -13   1    4.80    1.00
   3 -13  -1    4.40    1.00
  -3 -13   1    4.00    2.10
   3 -13  -1    7.70    2.70
  -3  13   1    5.80    1.80
   3  13  -1    2.60    1.10
  -3  13   1    4.20    1.60
  -3  13   1    2.70    0.90
   2 -13  -1    3.60    2.10
   2 -13  -1    1.60    0.80
   2  13  -1    4.00    1.10
  -2  13   1    3.00    0.90
  -2  13   1    2.70    1.50
   2  13  -1   -2.60    2.60
   2  13  -1    1.60    1.70
  -1 -13   1  867.01   27.80
   1 -13  -1  822.52   28.10
  -1 -13   1  916.21   28.00
   1 -13  -1  890.91   29.50
   1 -13  -1  892.31   27.80
  -1 -13   1  799.62   29.50
   1  13  -1  902.91   28.00
   1  13  -1  894.91   29.80
  -1  13   1  919.51   27.90
  -1  13   1  961.90   28.40
   1  13  -1  829.12   84.49
   1  13  -1  923.61   27.90
   1  13  -1  797.82   30.90
   0 -13  -1 1579.84   50.69
   0 -13  -1 1585.24   51.49
   0 -13   1 1592.64   49.00
   0 -13  -1 1574.74   49.20
   0 -13  -1 1592.64   49.00
   0 -13  -1 1474.85   51.59
   0 -13   1 1505.65   51.69
   0 -13   1 1600.94   51.49
   0 -13   1 1596.04   50.69
   0 -13   1 1610.34   49.20
   0  13   1 1664.53   50.89
   0  13   1 1610.44   49.20
   0  13  -1 1533.95   51.49
   0  13  -1 1590.74   51.69
   0  13   1 1364.86   81.89
   0  13   1 1528.05   51.59
   0  13  -1 1633.34   50.89
   0  13   1 1517.05   51.49
   0  13  -1 1400.46  103.29
   0  13   1 1483.95   76.29
   0  13  -1 1656.53   49.20
   1 -13   1 1209.18   39.60
  -1 -13  -1 1153.78   37.80
  -1 -13  -1 1240.28   38.00
   1 -13   1 1147.49   37.90
   1  13   1 1180.08   39.70
   1  13   1 1204.08   38.10
   1  13   1 1219.68   41.80
   1  13   1 1212.68   37.90
  -1  13  -1 1269.07   38.40
  -1  13  -1 1230.18   38.00
  -2 -13  -1   87.19    3.40
   2 -13   1   87.09    3.40
   2 -13   1   80.89    5.30
   2  13   1   81.99    4.10
  -2  13  -1   92.59    4.30
   2  13   1   84.49    3.50
  -2  13  -1   87.09    3.40
   2  13   1   84.49    5.80
  -3 -13  -1   13.80    2.60
   3 -13   1   18.30    1.70
  -3 -13  -1   16.90    1.60
   3 -13   1   21.00    3.40
  -3  13  -1   14.20    1.60
   3  13   1   16.00    2.00
  -3  13  -1   19.90    2.20
  -4 -13  -1  950.00   31.70
  -4 -13  -1  951.60   30.20
   4 -13   1  933.11   30.20
   4 -13   1  935.41   32.40
   4  13   1  965.30   30.30
  -4  13  -1  971.60   30.10
  -4  13  -1  987.50   32.00
  -4  13  -1  984.70   30.90
   4  13   1  916.81   32.90
   5 -13   1  476.75   15.80
  -5 -13  -1  495.95   15.60
  -5 -13  -1  487.75   17.40
  -5 -13  -1  475.35   16.20
  -5  13  -1  494.15   17.60
  -5  13  -1  494.15   16.50
   5  13   1  495.35   15.90
  -6 -13  -1  101.99    4.50
  -6 -13  -1  113.49    6.40
   6 -13   1  107.69    4.20
   6  13   1  105.19    4.30
  -6  13  -1  114.79    5.00
  -6  13  -1  113.09    6.10
   7 -13   1    0.80    1.40
  -7  13  -1    4.50    1.70
   7  13   1    1.80    1.10
  -7  13  -1    1.90    1.30
  -8 -13  -1   20.10    2.50
  -7 -14   1  434.46   14.90
   7 -14  -1  418.76   14.00
   7  14  -1  440.96   14.00
  -7  14   1  447.16   15.00
  -7  14   1  434.96   14.20
   6 -14  -1   51.39    2.60
  -6 -14   1   51.49    4.40
  -6  14   1   46.40    4.10
  -6  14   1   59.09    3.50
   6  14  -1   49.60    2.80
  -5 -14   1  142.69    5.20
   5 -14  -1  150.58    5.40
  -5 -14   1  149.59    7.00
   5  14  -1  147.19    5.50
  -5  14   1  153.08    6.30
  -5  14   1  149.88    7.20
  -4 -14   1  252.17   10.00
   4 -14  -1  237.58   11.90
  -4 -14   1  253.37    8.50
   4 -14  -1  256.47    8.60
   4  14  -1  238.48   13.00
  -4  14   1  255.57    8.40
  -4  14   1  257.37   10.30
  -4  14   1  264.97    9.40
   4  14  -1  259.77    8.70
   3 -14  -1   54.49    2.60
   3 -14  -1   44.80    5.70
  -3 -14   1   43.30    4.60
  -3 -14   1   57.19    2.60
   3  14  -1   55.29    2.90
  -3  14   1   59.09    3.70
   3  14  -1   47.00    6.70
  -3  14   1   54.89    4.30
  -3  14   1   53.79    2.50
  -2 -14   1 2372.86   74.29
   2 -14  -1 2311.17   74.19
   2 -14  -1 2471.05   76.29
   2  14  -1 2416.66   76.59
  -2  14   1 2449.25   74.79
   2  14  -1 2379.96   74.29
  -2  14   1 2307.07   74.19
   2  14  -1 2295.07   74.39
   1 -14  -1    4.00    1.40
   1 -14  -1    6.20    2.40
   1 -14  -1    7.00    1.00
  -1  14   1    7.30    1.00
   1  14  -1    5.40    1.20
   1  14  -1    5.80    1.10
   1  14  -1    3.60    2.90
   0 -14   1   26.00    3.40
   0 -14  -1   28.40    4.50
   0 -14   1   24.30    1.60
   0 -14  -1   22.60    1.60
   0 -14  -1   26.60    2.00
   0  14  -1   23.10    1.90
   0  14   1   25.70    1.90
   0  14   1   26.50    1.90
   0  14  -1   25.00    2.00
   1 -14   1  564.14   19.10
   1 -14   1  592.34   18.90
   1 -14   1  590.54   20.90
  -1 -14  -1  592.14   19.00
   1  14   1  601.84   19.10
  -1  14  -1  618.64   19.50
  -1  14  -1  591.74   19.00
   1  14   1  582.14   21.10
   1  14   1  594.84   18.90
  -2 -14  -1  198.78    9.30
  -2 -14  -1  229.68    7.80
   2 -14   1  241.68   10.20
   2 -14   1  235.78    7.80
  -2  14  -1  240.08    8.50
   2  14   1  240.58    7.90
   2  14   1  218.68    8.10
  -2  14  -1  235.48    7.80
   2  14   1  240.28   10.60
  -3 -14  -1 1425.36   48.00
  -3 -14  -1 1488.95   46.70
   3 -14   1 1495.25   48.90
   3 -14   1 1451.25   46.70
  -3  14  -1 1553.74   47.30
   3  14   1 1499.65   46.80
   3  14   1 1448.46   49.20
  -3  14  -1 1528.05   46.70
   4 -14   1  121.49    4.70
  -4 -14  -1  117.09    6.40
  -4 -14  -1  126.19    4.60
   4 -14   1  101.09    8.70
   4  14   1  119.79    9.70
  -4  14  -1  129.19    4.50
   4  14   1  131.79    4.90
  -4  14  -1  126.79    6.60
  -4  14  -1  132.79    5.70
   5 -14   1    1.60    1.00
  -5 -14  -1    1.50    1.50
  -5 -14  -1    3.10    2.30
  -5 -14  -1    2.10    0.90
   5  14   1    0.40    1.20
  -5  14  -1    0.40    1.70
  -5  14  -1    2.60    2.00
  -6 -14  -1  318.57   11.10
  -6 -14  -1  343.87   12.60
   6 -14   1  326.27   10.90
  -6  14  -1  334.87   11.50
   6  14   1  344.47   11.00
  -6  14  -1  326.67   12.40
   7 -14   1   31.10    2.60
  -7 -14  -1   40.30    4.00
   7  14   1   29.90    2.10
  -7  14  -1   29.70    3.10
  -7  14  -1   38.80    2.60
  -7 -15   1   89.69    4.80
  -7  15   1  104.59    4.60
   7  15  -1  101.09    3.80
   6 -15  -1  407.96   13.10
  -6 -15   1  388.46   14.20
  -6  15   1  404.16   14.40
   6  15  -1  412.66   13.10
  -6  15   1  404.76   13.50
  -5 -15   1    0.50    1.30
  -5 -15   1   -1.20    2.30
  -5 -15   1    1.20    0.90
   5 -15  -1    2.70    1.10
   5  15  -1    3.00    1.20
  -5  15   1    1.10    1.60
  -5  15   1    5.80    2.20
   4 -15  -1  281.87    9.10
  -4 -15   1  266.87    9.00
  -4 -15   1  246.68   10.60
  -4  15   1  267.27   10.70
   4  15  -1  274.67    9.20
  -4  15   1  281.27    9.90
  -4  15   1  270.47    8.90
   3 -15  -1   23.70    2.00
   3 -15  -1   16.10    4.20
  -3 -15   1   21.20    1.90
  -3  15   1   22.50    1.80
  -3  15   1   20.90    3.50
   3  15  -1   29.70    5.40
  -3  15   1   19.90    3.10
   3  15  -1   19.50    2.30
  -2 -15   1    0.70    0.90
   2 -15  -1    0.10    3.10
   2 -15  -1    2.70    1.00
  -2  15   1    2.40    0.90
   2  15  -1    1.20    1.40
   2  15  -1    3.00    4.50
  -2  15   1    0.40    1.60
   2  15  -1    0.10    1.10
   1 -15  -1 1108.29   36.80
  -1 -15   1 1113.89   34.70
   1 -15  -1 1096.49   34.80
   1 -15  -1 1108.39   34.50
   1  15  -1 1125.49   34.50
   1  15  -1 1027.00   35.00
  -1  15   1 1121.69   34.60
   1  15  -1 1059.19   37.10
   0 -15   1  270.97    8.80
   0 -15   1  250.47    8.40
   0 -15   1  242.28   11.30
   0 -15  -1  252.27    8.50
   0 -15  -1  241.18   11.40
   0 -15  -1  273.17    8.80
   0  15   1  244.98    8.50
   0  15  -1  266.97    8.70
   0  15   1  264.67    8.60
   0  15  -1  243.68    8.50
  -1 -15  -1  598.44   18.80
   1 -15   1  588.04   18.60
   1 -15   1  575.74   18.90
   1 -15   1  573.34   21.00
   1  15   1  592.84   18.70
   1  15   1  553.74   21.30
  -1  15  -1  597.64   18.70
   1  15   1  582.64   19.10
   2 -15   1  234.58   10.70
   2 -15   1  241.18    7.90
  -2 -15  -1  236.78    8.00
  -2  15  -1  231.48    8.60
   2  15   1  234.88    8.00
  -2  15  -1  241.18    7.90
   2  15   1  228.18    8.20
   2  15   1  211.58   11.20
   3 -15   1   56.29    7.20
  -3 -15  -1   53.99    4.70
  -3 -15  -1   70.19    3.00
   3 -15   1   66.79    3.00
   3  15   1   66.99    3.20
   3  15   1   71.99    8.10
  -3  15  -1   68.09    2.90
  -3  15  -1   70.79    4.30
  -4 -15  -1  429.96   16.30
  -4 -15  -1  451.75   14.80
   4 -15   1  452.05   14.90
  -4  15  -1  472.65   15.60
  -4  15  -1  470.85   16.70
  -4  15  -1  468.45   14.70
   4  15   1  463.25   15.00
  -5 -15  -1  321.37   11.30
  -5 -15  -1  330.27   10.80
   5 -15   1  329.57   10.90
  -5 -15  -1  328.27   13.10
   5  15   1  337.57   11.10
  -5  15  -1  340.07   12.70
  -5  15  -1  342.97   11.70
   6 -15   1  189.18    6.60
  -6 -15  -1  189.28    8.20
  -6 -15  -1  182.88    6.70
  -6  15  -1  189.68    8.00
  -6  15  -1  200.78    7.20
   6  15   1  199.08    6.70
  -7 -15  -1   -1.40    1.90
   7  15   1    2.80    1.10
  -7  15  -1    2.60    1.20
  -7  16   1   48.10    3.00
  -6 -16   1    7.60    2.20
   6  16  -1   13.10    1.70
  -6  16   1    7.10    1.50
   5 -16  -1   79.99    3.30
  -5 -16   1   75.99    3.00
  -5  16   1   81.69    5.00
  -5  16   1   79.19    4.20
   5  16  -1   78.69    3.50
  -4 -16   1  337.17   13.80
   4 -16  -1  392.06   12.50
  -4 -16   1  386.76   12.50
  -4  16   1  384.26   14.10
  -4  16   1  394.46   13.20
   4  16  -1  388.46   12.60
  -4  16   1  390.26   12.30
   3 -16  -1   23.60    5.40
  -3 -16   1   19.40    1.90
   3 -16  -1   18.50    2.00
  -3  16   1   19.30    1.80
   3  16  -1   17.60    6.60
  -3  16   1   19.40    2.40
  -3  16   1   22.50    3.50
   3  16  -1   15.70    2.30
   2 -16  -1   37.10    5.10
  -2 -16   1   43.30    2.40
   2 -16  -1   41.90    2.40
   2  16  -1   43.20    2.50
   2  16  -1   44.00    2.90
  -2  16   1   40.80    2.30
   2  16  -1   27.50    6.00
   1 -16  -1   51.49    2.50
   1 -16  -1   45.80    6.80
  -1 -16   1   51.99    2.60
   1 -16  -1   49.70    2.90
   1  16  -1   48.00    2.50
  -1  16   1   51.69    2.60
   1  16  -1   50.39    2.70
   0 -16  -1   65.29    2.90
   0 -16  -1   71.19    3.20
   0 -16   1   67.39    2.90
   0 -16   1   69.49    3.20
   0  16  -1   66.49    3.10
   0  16   1   72.49    3.10
   1 -16   1  637.84   24.80
   1 -16   1  705.03   22.10
  -1 -16  -1  699.53   22.30
   1 -16   1  679.63   22.40
   1  16   1  705.33   22.30
   1  16   1  710.53   22.10
  -1  16  -1  719.53   22.20
   2 -16   1   65.39    2.90
   2 -16   1   60.49    7.20
  -2 -16  -1   64.49    3.00
   2  16   1   60.89    3.00
  -2  16  -1   62.29    3.90
   2  16   1   56.39    3.20
   2  16   1   64.99    9.10
  -2  16  -1   64.99    2.90
  -3 -16  -1  598.24   20.50
  -3 -16  -1  595.44   19.10
   3 -16   1  608.74   19.00
   3 -16   1  554.14   22.50
   3  16   1  570.34   23.40
  -3  16  -1  613.34   19.00
   3  16   1  608.04   19.10
  -3  16  -1  585.74   19.70
   4 -16   1   31.90    2.20
  -4 -16  -1   25.90    3.90
  -4 -16  -1   35.00    2.10
  -4  16  -1   34.10    1.90
  -4  16  -1   38.80    3.60
   4  16   1   37.60    2.40
  -4  16  -1   35.10    4.00
  -5 -16  -1  150.78    7.20
  -5 -16  -1  166.78    5.60
  -5 -16  -1  161.78    6.10
   5 -16   1  162.38    5.80
  -5  16  -1  171.58    7.50
   5  16   1  163.58    5.90
  -5  16  -1  173.08    6.60
   6 -16   1  294.27   10.10
  -6 -16  -1  295.17   11.10
   6  16   1  313.07   10.00
  -6  16  -1  310.07   10.40
  -6  16  -1  309.87   11.20
  -7 -16  -1   81.69    3.60
  -7  16  -1   59.99    3.40
  -7  17   1   52.99    2.90
   6 -17  -1   62.99    2.80
  -6  17   1   66.79    3.90
   6  17  -1   63.29    2.80
   5 -17  -1    4.70    1.10
  -5 -17   1    4.20    0.80
  -5 -17   1    0.80    2.30
  -5  17   1    3.80    1.50
   5  17  -1    4.00    1.20
   4 -17  -1  268.37    9.00
  -4 -17   1  270.57    9.00
  -4  17   1  263.87    9.70
   4  17  -1  266.97    9.10
  -4  17   1  274.37   10.70
  -3 -17   1  103.69    4.10
   3 -17  -1  104.29    4.20
  -3  17   1  103.29    4.00
   3  17  -1  101.19    4.20
  -3  17   1  109.49    5.80
   2 -17  -1   57.49    9.40
  -2 -17   1   44.90    2.50
   2 -17  -1   47.50    2.50
  -2  17   1   47.90    2.50
   2  17  -1   43.20    2.90
   2  17  -1   47.40    2.70
   1 -17  -1  237.98    8.00
   1 -17  -1  236.48    8.30
  -1 -17   1  241.48    8.20
   1 -17  -1  206.98   13.30
  -1  17   1  238.78    8.10
   1  17  -1  235.88    8.00
   1  17  -1  250.17    8.20
   0 -17  -1    2.90    1.00
   0 -17  -1    0.30    1.00
   0 -17   1    0.70    1.00
   0 -17   1    2.30    0.90
   0  17   1    1.90    1.00
   0  17  -1    1.90    1.00
   1 -17   1  121.59   11.20
   1 -17   1  147.09    5.30
  -1 -17  -1  145.09    5.40
   1 -17   1  154.08    5.60
  -1  17  -1  147.39    5.40
   1  17   1  150.38    5.50
   1  17   1  145.99    5.30
  -2 -17  -1  311.77   10.40
   2 -17   1  323.87   10.30
   2 -17   1  287.27   14.80
  -2  17  -1  312.07   10.30
   2  17   1  300.57   10.50
   2  17   1  311.17   10.30
   3 -17   1   63.99    3.00
  -3 -17  -1   64.29    3.00
  -3  17  -1   62.59    4.70
  -3  17  -1   59.89    4.00
   3  17   1   59.99    3.10
  -3  17  -1   63.19    2.80
  -4 -17  -1  119.09    4.60
   4 -17   1  124.19    4.70
  -4 -17  -1  133.99    6.40
  -4  17  -1  120.99    5.50
   4  17   1  124.69    4.80
  -4  17  -1  122.69    6.40
  -5 -17  -1    5.90    1.30
   5 -17   1    5.60    1.10
  -5 -17  -1    8.10    2.10
  -5 -17  -1    5.10    0.80
  -5  17  -1    3.60    1.50
   5  17   1    5.80    1.20
  -5  17  -1    4.20    1.80
  -6 -17  -1   45.50    3.80
   6 -17   1   37.40    2.10
   6  17   1   37.70    2.20
  -6  17  -1   37.10    3.20
  -7  17  -1   25.80    2.70
   6 -18  -1    0.10    0.90
   6  18  -1   -0.80    0.90
  -6  18   1    0.40    1.00
   5 -18  -1   36.40    2.10
  -5 -18   1   32.30    1.70
   5  18  -1   33.90    2.20
  -5  18   1   39.00    3.40
  -4 -18   1    1.10    0.80
   4 -18  -1    1.20    1.00
  -4  18   1    1.10    1.40
   4  18  -1    0.30    1.10
  -4  18   1    2.00    0.80
   3 -18  -1  123.29    4.50
  -3 -18   1  111.19    4.50
   3  18  -1  117.09    4.50
  -3  18   1  121.69    6.00
  -3  18   1  117.09    4.40
  -2 -18   1    4.40    1.10
   2 -18  -1    6.60    1.20
  -2  18   1    3.70    1.10
   2  18  -1    5.20    1.20
   2  18  -1    4.10    1.30
  -2  18   1    3.50    1.60
  -1 -18   1  199.48    7.00
   1 -18  -1  191.48    7.10
  -1  18   1  202.78    6.90
   1  18  -1  195.38    7.00
   0 -18  -1  160.38    5.90
   0 -18   1  159.08    5.90
   0  18  -1  166.88    5.90
   0  18   1  156.88    5.80
  -1 -18  -1 1067.69   33.70
   1 -18   1 1031.70   33.70
  -1  18  -1 1071.89   33.60
   1  18   1 1073.99   33.70
  -2 -18  -1   40.20    2.40
   2 -18   1   39.10    2.30
   2  18   1   36.90    2.40
  -2  18  -1   40.20    2.30
   2  18   1   37.00    2.60
   3 -18   1   97.09    3.80
  -3 -18  -1   95.69    3.80
   3  18   1   92.59    3.90
  -3  18  -1   92.99    3.70
  -3  18  -1   92.59    5.50
  -4 -18  -1   79.09    3.20
   4 -18   1   84.19    3.30
  -4  18  -1   78.09    4.90
   4  18   1   79.49    3.40
  -4  18  -1   74.39    2.90
  -4  18  -1   68.99    4.10
   5 -18   1  146.89    5.20
  -5 -18  -1  144.29    5.30
  -5 -18  -1  146.09    4.90
  -5  18  -1  148.49    6.50
   5  18   1  145.19    5.20
   6 -18   1  132.79    4.60
  -6  18  -1  132.09    5.40
   6  18   1  125.49    4.60
  -6  19   1   77.39    3.60
   5 -19  -1  162.18    5.50
   5  19  -1  159.78    5.60
  -5  19   1  159.38    6.50
   4 -19  -1   13.50    1.60
  -4 -19   1   14.60    1.50
   4  19  -1   12.60    1.80
  -4  19   1   13.80    2.90
  -4  19   1   13.40    1.20
  -3 -19   1  505.65   16.50
   3 -19  -1  517.85   16.40
  -3  19   1  510.45   16.30
   3  19  -1  512.25   16.40
  -3  19   1  502.55   17.70
   2 -19  -1    1.10    0.90
  -2 -19   1    2.00    1.10
   2  19  -1    0.30    1.20
   2  19  -1    0.30    1.10
  -2  19   1    3.20    1.50
  -2  19   1    3.70    1.00
   1 -19  -1    1.00    0.90
   1 -19  -1    1.00    1.20
  -1 -19   1    0.90    1.00
  -1  19   1    1.10    1.00
   1  19  -1    2.20    1.20
   0 -19  -1 1172.08   37.00
   0 -19   1 1137.89   37.00
   0  19  -1 1185.48   37.00
   0  19   1 1177.58   37.00
  -1 -19  -1    1.80    1.00
   1 -19   1    0.50    1.20
   1 -19   1    1.30    0.90
  -1  19  -1   -0.30    1.00
   1  19   1    1.10    1.00
   2 -19   1   18.80    1.70
  -2 -19  -1   17.60    1.90
  -2  19  -1   15.60    1.80
   2  19   1   14.90    1.90
   2  19   1   13.20    1.50
  -3 -19  -1  201.08    7.10
   3 -19   1  202.58    7.00
  -3  19  -1  206.08    6.90
  -3  19  -1  205.78    8.60
   3  19   1  207.98    7.10
   4 -19   1    0.00    0.90
  -4 -19  -1    0.90    0.80
  -4  19  -1    1.60    1.30
  -4  19  -1    0.30    0.70
   4  19   1    1.10    1.10
  -5 -19  -1   67.59    2.80
   5 -19   1   81.09    3.10
  -5 -19  -1   77.79    3.30
   5  19   1   78.19    3.20
  -5  19  -1   84.39    4.30
  -6  19  -1   11.30    2.00
   5 -20  -1   19.30    1.60
  -5  20   1   22.90    2.40
   5  20  -1   18.20    1.80
  -4 -20   1    3.40    0.80
   4 -20  -1    3.30    1.00
  -4  20   1    3.00    1.30
   4  20  -1    3.50    1.40
  -4  20   1    4.40    0.70
   3 -20  -1  297.67    9.60
  -3 -20   1  289.17    9.60
   3  20  -1  280.27    9.60
  -3  20   1  294.87    9.50
  -3  20   1  294.37   10.80
   2 -20  -1  230.98    7.70
  -2 -20   1  224.38    7.80
   2  20  -1  230.38    7.90
  -2  20   1  225.98    7.70
  -2  20   1  224.58    9.00
  -1 -20   1  442.56   14.30
   1 -20  -1  453.65   14.50
   1 -20  -1  422.56   14.00
  -1  20   1  482.15   17.30
   1  20  -1  366.06   14.60
  -1  20   1  451.65   14.20
   0 -20  -1   37.80    2.50
   0 -20   1   37.90    2.50
   0  20  -1   40.10    2.40
   0  20   1   39.80    2.30
   1 -20   1   11.00    1.60
   1 -20   1    7.20    1.10
  -1 -20  -1    8.20    1.20
  -1  20  -1    8.80    1.30
   1  20   1   13.10    2.50
   2 -20   1 1167.68   36.30
  -2 -20  -1 1120.49   36.50
   2  20   1 1147.09   36.50
  -2  20  -1 1173.68   36.40
  -2  20  -1 1163.58   37.80
  -3 -20  -1   16.30    1.60
   3 -20   1   19.70    1.70
  -3  20  -1   15.80    3.00
   3  20   1   14.70    1.80
  -3  20  -1   14.60    1.40
  -4 -20  -1   45.50    2.10
  -4 -20  -1   44.60    2.40
   4 -20   1   46.70    2.30
  -4  20  -1   44.50    1.90
   4  20   1   43.50    2.50
  -4  20  -1   49.40    3.60
   5 -20   1  249.08    8.00
   5  20   1  236.58    8.10
  -5  20  -1  250.77    8.90
  -5  21   1  443.26   14.60
  -4 -21   1    1.20    0.70
   4 -21  -1    1.90    0.90
  -4  21   1    0.90    1.10
   4  21  -1    1.50    1.40
   3 -21  -1  339.07   11.10
  -3 -21   1  342.47   11.20
  -3  21   1  350.86   11.10
  -3  21   1  340.27   12.10
  -2 -21   1    6.30    1.00
   2 -21  -1    5.50    1.00
  -2  21   1    6.20    1.40
  -2  21   1    6.90    1.00
   2  21  -1    6.80    1.30
  -1 -21   1   22.00    1.90
   1 -21  -1   16.70    2.10
  -1  21   1   19.00    1.70
  -1  21   1   16.70    2.90
   1  21  -1   17.70    1.80
   0 -21  -1  891.01   28.20
   0 -21   1  883.71   28.20
   0  21   1  875.61   29.00
   0  21  -1  899.31   28.10
   0  21   1  881.31   28.10
  -1 -21  -1   56.09    2.70
   1 -21   1   55.39    3.00
   1  21   1   58.79    2.70
  -1  21  -1   54.79    2.60
   2 -21   1  378.96   12.40
  -2 -21  -1  377.56   12.50
  -2  21  -1  386.86   12.40
  -2  21  -1  383.86   13.60
   2  21   1  389.76   12.60
   3 -21   1   33.80    2.00
  -3 -21  -1   35.00    1.90
  -3  21  -1   34.80    1.80
  -3  21  -1   34.40    3.20
   4 -21   1   74.89    2.90
  -4 -21  -1   70.89    3.00
  -4 -21  -1   74.89    2.80
  -4  21  -1   76.79    4.00
   4  21   1   71.79    3.40
  -5  21  -1  134.09    5.20
  -4 -22   1    8.60    1.00
  -4  22   1   11.10    2.10
   3 -22  -1  201.48    6.90
  -3 -22   1  208.78    6.90
  -3  22   1  212.58    6.80
  -3  22   1  205.58    7.70
  -2 -22   1  139.09    4.90
  -2  22   1  136.49    4.80
  -2  22   1  133.39    5.80
   2  22  -1  137.49    5.00
  -1 -22   1  518.95   16.80
   1 -22  -1  514.65   16.90
  -1  22   1  522.55   17.60
   1  22  -1  523.45   16.80
  -1  22   1  529.15   16.70
   0 -22  -1   39.90    2.20
   0 -22   1   41.30    2.30
   0  22  -1   40.20    2.20
   0  22   1   40.30    4.90
   0  22   1   41.20    2.20
   1 -22   1  148.69    5.70
  -1 -22  -1  152.38    5.50
  -1  22  -1  157.08    5.40
   1  22   1  158.08    5.50
  -1  22  -1  156.78    6.60
  -2 -22  -1  754.22   24.00
  -2  22  -1  752.72   24.90
  -2  22  -1  751.72   23.90
   2  22   1  764.22   24.00
  -3 -22  -1    4.50    0.80
   3 -22   1    3.40    1.00
  -3  22  -1    3.30    0.70
  -3  22  -1    2.70    1.20
  -4 -22  -1  432.76   13.80
  -4  22  -1  441.26   14.60
  -3 -23   1  705.73   21.40
  -3  23   1  653.33   21.90
  -3  23   1  674.43   21.20
  -2 -23   1    0.90    0.70
   2  23  -1    1.00    1.10
  -2  23   1    2.00    1.20
  -2  23   1    1.90    0.70
   1 -23  -1  101.49    4.20
  -1 -23   1  108.99    3.90
  -1  23   1  101.59    5.20
  -1  23   1  104.59    3.80
   1  23  -1  106.29    3.90
   0 -23   1  806.12   25.40
   0 -23  -1  813.32   25.40
   0  23  -1  771.82   25.90
   0  23  -1  806.12   25.30
   0  23   1  801.22   25.30
   1 -23   1   86.19    3.80
  -1 -23  -1   92.59    3.50
   1  23   1   91.99    3.50
  -1  23  -1   90.99    3.40
  -1  23  -1   92.49    4.40
  -2 -23  -1  117.69    4.20
  -2  23  -1  119.89    4.10
  -2  23  -1  116.19    5.00
   2  23   1  111.99    4.30
  -3 -23  -1  434.46   14.90
  -3 -23  -1  499.35   14.90
  -3  23  -1  478.55   15.60
  -3  23  -1  467.35   14.80
  -4  23  -1   76.39    3.90
  -3 -24   1  100.09    3.40
  -2 -24   1  123.49    4.20
  -2  24   1  113.89    4.00
  -1 -24   1  564.44   17.40
  -1  24   1  543.75   17.30
   1  24  -1  528.45   17.30
   0 -24  -1   64.39    2.70
   0 -24   1   65.99    2.70
   0  24  -1   64.89    2.60
   0  24   1   65.69    2.60
  -1 -24  -1   -0.60    0.70
  -1  24  -1   -0.60    0.60
   1  24   1    0.10    0.80
  -1  24  -1    0.00    1.20
  -2 -24  -1  442.46   13.40
  -2  24  -1  401.86   13.90
  -2  24  -1  418.56   13.30
  -3 -24  -1    3.20    0.60
  -2 -25   1  129.29    4.30
  -1 -25   1   13.60    1.30
  -1  25   1   15.30    1.10
   1  25  -1   12.00    1.40
   0  25  -1  346.37   11.00
   0  25   1  342.57   11.00
  -1 -25  -1   11.80    1.20
  -1  25  -1   12.30    1.00
   1  25   1   11.80    1.40
  -2 -25  -1  105.59    3.60
  -9   0   2    9.30    2.60
  -8   0   2 1011.60   32.40
  -8   0   2  969.30   32.40
  -7   0   2   46.70    4.50
  -7   0   2   45.00    4.40
  -6   0   2    7.70    2.30
  -6   0   2    5.90    1.90
  -6   0   2    7.20    2.00
  -5   0   2  581.24   19.80
   5   0  -2  610.24   19.60
  -5   0   2  630.44   20.80
  -5   0   2  620.14   20.80
  -4   0   2 2312.17   72.49
  -4   0   2 2210.98   72.29
   4   0  -2 2286.67   71.29
   4   0  -2 2315.57   71.29
   3   0  -2 2357.36   73.59
   3   0  -2 2420.46   73.59
   3   0  -2 2354.16   73.59
   3   0  -2 2403.46   75.19
   3   0  -2 2265.87   73.59
  -2   0   2  453.35   16.90
  -2   0   2  469.55   15.00
   2   0  -2  476.45   15.10
   2   0  -2  456.55   15.00
   2   0  -2  481.65   18.10
  -2   0   2  473.15   15.00
   2   0  -2  480.05   15.10
   2   0  -2  463.65   15.00
  -1   0   2  963.10   29.90
   1   0  -2  948.61   29.90
   1   0  -2  977.80   29.90
   1   0  -2  852.21   30.00
  -1   0   2  994.70   29.80
   1   0  -2  945.01   29.90
  -1   0   2  969.70   29.80
   0   0  -2    1.90    3.10
   0   0  -2    2.80    0.60
   0   0   2    3.60    0.60
   0   0  -2    4.40    0.70
   0   0  -2    3.10    0.60
   0   0   2    3.50    0.70
   0   0   2    3.20    0.60
   0   0   2    4.60    3.10
   0   0  -2    3.80    0.70
   0   0   2    3.50    0.60
   1   0   2 6811.42  204.08
  -1   0  -2 6095.29  201.98
  -1   0  -2 6581.34  203.88
  -2   0  -2 1776.42   56.39
  -2   0  -2 1770.52   56.39
   2   0   2 1864.31   56.49
   2   0   2 1787.02   56.39
   2   0   2 1744.33   56.39
   2   0   2 1810.32   56.39
   2   0   2 1874.01   58.69
  -2   0  -2 1806.32   57.99
   3   0   2  787.52   24.40
   3   0   2  770.02   24.50
   3   0   2  751.22   26.20
   3   0   2  767.32   24.40
   3   0   2  790.22   24.40
   4   0   2  688.83   21.90
  -4   0  -2  648.44   21.90
   4   0   2  713.03   21.70
  -5   0  -2  503.55   17.20
  -5   0  -2  511.65   16.30
  -5   0  -2  472.25   17.20
   5   0   2  486.25   16.10
  -6   0  -2   18.40    2.70
  -6   0  -2   17.60    3.50
  -6   0  -2   22.00    4.40
   6   0   2   20.60    2.60
  -7   0  -2  555.54   18.30
  -7   0  -2  551.34   19.20
  -8   0  -2    6.40    2.60
  -8   0  -2    8.20    1.70
  -9  -1   2  112.19    5.10
  -8  -1   2  530.55   17.70
  -8  -1   2  498.45   17.60
  -8   1   2  508.45   17.50
  -8   1   2  501.25   17.60
  -7  -1   2    8.10    2.50
  -7  -1   2    5.40    1.90
  -7   1   2    5.90    2.00
  -7   1   2    9.90    2.40
  -6  -1   2 1994.50   63.79
  -6  -1   2 2049.09   63.99
  -6  -1   2 1936.51   62.59
  -6   1   2 2012.00   63.79
   6   1  -2 1990.90   62.59
  -6   1   2 1982.40   63.89
  -6   1   2 1971.70   62.69
  -5  -1   2  318.87   11.60
  -5  -1   2  326.17   11.70
  -5  -1   2  303.97   10.70
   5  -1  -2  292.97   10.30
   5   1  -2  311.97   10.50
  -5   1   2  310.77   11.60
  -5   1   2  321.57   11.70
  -5   1   2  297.27   10.60
  -4  -1   2  201.38    8.50
   4  -1  -2  189.08    6.10
   4  -1  -2  179.78    6.20
  -4  -1   2  171.38    7.40
  -4   1   2  171.78    7.50
   4   1  -2  181.58    6.30
   4   1  -2  181.28    6.40
   3  -1  -2 2260.67   70.89
   3  -1  -2 2296.37   70.89
   3  -1  -2 2317.07   70.89
   3  -1  -2 2280.27   72.39
   3  -1  -2 2228.78   70.89
   3   1  -2 2213.98   70.99
   3   1  -2 2311.47   70.99
   3   1  -2 2288.57   70.99
   3   1  -2 2214.38   70.99
   3   1  -2 2344.27   73.29
   2  -1  -2 1142.69   36.00
   2  -1  -2 1168.98   38.40
   2  -1  -2 1110.39   36.10
  -2  -1   2 1141.19   38.10
   2  -1  -2 1154.98   36.10
   2  -1  -2 1155.78   36.10
  -2  -1   2 1117.49   36.10
  -2  -1   2 1164.58   36.10
   2   1  -2 1173.58   36.20
   2   1  -2 1161.38   38.90
   2   1  -2 1155.78   36.20
   2   1  -2 1144.79   36.10
  -2   1   2 1146.29   36.00
  -2   1   2 1186.98   37.80
   2   1  -2 1119.69   36.10
  -2   1   2 1172.88   36.00
   1   1  -2 9148.58  286.27
   0  -1   2  727.53   23.50
   0  -1   2  671.53   21.00
   0  -1  -2  655.63   21.10
   0  -1  -2  635.44   21.00
   0  -1  -2  670.13   21.10
   0  -1   2  628.14   21.00
   0  -1  -2  672.63   21.10
   0  -1   2  647.24   21.10
   0  -1  -2  690.73   23.20
   0   1   2  650.03   21.10
   0   1   2  714.93   23.60
   0   1   2  680.73   21.10
   0   1   2  660.53   21.00
   0   1  -2  696.13   23.70
   0   1  -2  667.03   21.10
   0   1  -2  645.04   21.00
   0   1  -2  644.34   21.10
   0   1  -2  674.93   21.10
  -1  -1  -2    0.80    0.70
  -1  -1  -2   -1.20    4.30
   1  -1   2    2.10    0.80
  -1  -1  -2    0.00    0.60
   1  -1   2    1.30    0.70
   1  -1   2    1.00    0.70
   1  -1   2    2.90    4.10
   1   1   2    1.40    0.70
  -1   1  -2    2.90    0.70
   1   1   2    2.10    0.70
  -1   1  -2    7.00    4.70
   1   1   2    1.30    0.70
   1   1   2    7.00    4.50
  -1   1  -2    2.20    0.70
  -1   1  -2    1.80    0.60
   1   1   2    1.30    0.70
  -2  -1  -2 5475.35  178.68
   2  -1   2 5768.62  180.68
   2  -1   2 5615.04  178.78
  -2  -1  -2 5722.63  180.48
   2   1   2 6030.20  181.18
   2   1   2 5709.33  178.78
  -2   1  -2 5894.11  180.18
   3  -1   2   12.60    1.20
   3  -1   2   11.60    1.30
   3  -1   2   13.10    3.50
   3  -1   2   13.00    1.20
   3  -1   2   12.20    1.50
   3   1   2   13.90    1.50
   3   1   2   12.50    1.50
   3   1   2   10.60    1.50
   3   1   2   16.60    4.90
   4  -1   2 2627.34   78.69
  -4  -1  -2 2500.25   78.89
   4  -1   2 2514.45   78.79
  -4   1  -2 2404.16   78.89
   4   1   2 2605.04   78.79
   4   1   2 2468.75   78.89
  -5  -1  -2 1657.93   51.89
  -5  -1  -2 1625.34   50.99
  -5  -1  -2 1522.15   51.79
   5  -1   2 1641.64   50.79
  -5   1  -2 1537.95   51.79
   5   1   2 1617.24   50.89
  -5   1  -2 1667.63   51.09
  -5   1  -2 1663.83   51.89
  -6  -1  -2  218.48    9.50
  -6  -1  -2  232.88    8.20
  -6  -1  -2  223.08    9.10
  -6   1  -2  222.48    9.30
  -6   1  -2  232.38    8.20
   6   1   2  204.78    8.70
  -6   1  -2  215.38    9.00
  -7  -1  -2 1517.85   46.50
  -7  -1  -2 1430.76   47.30
  -7   1  -2 1476.15   46.50
  -7   1  -2 1425.06   47.20
  -8  -1  -2   88.89    4.00
  -8  -1  -2   82.59    5.20
  -8   1  -2   86.09    4.00
  -9  -2   2    7.70    2.10
  -8  -2   2  146.19    6.60
  -8   2   2  137.19    6.20
  -8   2   2  137.49    6.50
  -7  -2   2   43.10    4.40
  -7  -2   2   44.90    4.40
  -7   2   2   43.20    4.60
  -7   2   2   45.00    4.20
  -6  -2   2   56.59    3.90
  -6  -2   2   68.79    4.80
  -6   2   2   68.19    4.90
  -6   2   2   66.09    3.90
   6   2  -2   69.19    5.30
  -6   2   2   70.39    4.80
   5  -2  -2  867.51   27.80
  -5  -2   2  894.61   29.00
  -5  -2   2  818.72   28.00
  -5  -2   2  903.31   29.10
  -5   2   2  857.11   28.10
   5   2  -2  882.81   28.10
  -5   2   2  894.31   29.00
  -5   2   2  890.71   29.00
  -4  -2   2   26.90    3.30
   4  -2  -2   32.80    1.80
   4  -2  -2   32.00    2.20
  -4  -2   2   26.40    3.70
   4   2  -2   36.30    2.80
   4   2  -2   30.10    2.30
  -4   2   2   29.20    3.40
   3  -2  -2  829.22   25.30
   3  -2  -2  799.92   25.30
   3  -2  -2  838.72   27.50
   3  -2  -2  835.12   25.30
   3  -2  -2  828.22   25.40
   3   2  -2  794.22   29.10
   3   2  -2  783.52   25.50
   3   2  -2  835.02   25.50
   3   2  -2  786.92   25.50
   3   2  -2  776.22   29.20
   3   2  -2  731.93   25.90
  -2  -2   2 5479.75  172.78
  -2  -2   2 5222.48  170.58
   2  -2  -2 5529.75  172.78
   2  -2  -2 5498.75  170.58
  -2   2   2 5698.53  172.38
   2   2  -2 5517.55  170.68
   2   2  -2 5636.94  173.38
  -2   2   2 5524.25  170.48
   2   2  -2 5247.18  170.58
  -1  -2   2  466.35   15.40
   1  -2  -2  492.25   15.40
   1  -2  -2  490.15   15.50
  -1  -2   2  458.85   15.40
   1  -2  -2  485.65   18.90
   1  -2  -2  485.55   15.40
   1  -2  -2  494.45   15.50
   1   2  -2  494.55   15.50
  -1   2   2  469.45   15.30
   1   2  -2  489.65   19.00
  -1   2   2  473.15   15.40
  -1   2   2  504.35   15.30
   1   2  -2  487.55   15.40
   1   2  -2  475.35   15.50
   1   2  -2  485.75   15.50
   0  -2   2  207.88    6.90
   0  -2  -2  210.08    6.90
   0  -2   2  205.58    6.90
   0  -2  -2  209.28    6.90
   0  -2  -2  202.38    7.00
   0  -2   2  196.58    7.00
   0  -2   2  214.18   10.90
   0  -2   2  214.68    6.90
   0  -2  -2  208.08   11.00
   0   2   2  194.48    6.90
   0   2  -2  206.18    6.90
   0   2  -2  209.08    7.00
   0   2   2  209.28   10.70
   0   2  -2  211.78   11.00
   0   2   2  209.68    6.90
   0   2  -2  205.28    6.90
   0   2  -2  186.48    6.90
   0   2   2  204.78    6.90
   0   2   2  205.48    6.90
  -1  -2  -2  715.73   25.40
   1  -2   2  746.03   25.50
   1  -2   2  708.93   22.30
   1  -2   2  719.73   22.40
  -1  -2  -2  708.83   22.40
  -1  -2  -2  663.53   22.40
   1  -2   2  697.53   22.40
   1  -2   2  684.63   22.30
  -1   2  -2  689.33   22.30
  -1   2  -2  672.53   22.30
   1   2   2  717.73   22.40
  -1   2  -2  709.73   22.20
   1   2   2  737.03   22.40
  -1   2  -2  723.73   25.50
   1   2   2  696.53   22.40
   1   2   2  710.93   25.50
   1   2   2  703.03   22.40
   2  -2   2  909.41   29.20
  -2  -2  -2  963.30   32.20
  -2  -2  -2  951.40   29.30
   2  -2   2  899.01   29.20
  -2  -2  -2  924.51   29.30
   2  -2   2  930.31   29.30
   2  -2   2  920.91   31.90
   2  -2   2  909.51   29.30
  -2   2  -2  915.31   29.20
   2   2   2  908.81   29.40
  -2   2  -2  908.01   29.20
  -2   2  -2  933.21   31.50
   2   2   2  990.70   32.70
   2   2   2  904.91   29.30
   2   2   2  935.91   29.30
   2   2   2  954.10   29.30
  -3  -2  -2  141.59    4.50
   3  -2   2  144.99    8.60
  -3  -2  -2  138.99    4.50
   3  -2   2  135.29    4.80
   3  -2   2  133.59    5.30
   3  -2   2  138.19    4.70
   3  -2   2  135.39    4.90
   3   2   2  141.69    4.90
   3   2   2  131.69   10.30
   3   2   2  140.79    4.90
   3   2   2  135.39    5.10
   3   2   2  141.89    5.00
   3   2   2  133.39    9.50
   4  -2   2  716.43   23.30
   4  -2   2  760.32   23.10
  -4  -2  -2  705.33   23.30
  -4  -2  -2  715.93   24.10
   4   2   2  751.12   23.30
  -4   2  -2  710.33   23.30
  -5  -2  -2  131.59    5.20
  -5  -2  -2  133.99    6.20
   5  -2   2  124.59    5.00
   5   2   2  124.09    5.40
  -5   2  -2  128.59    5.30
  -5   2  -2  128.39    6.30
  -5   2  -2  133.09    6.50
  -6  -2  -2  930.11   30.20
  -6  -2  -2  949.40   29.30
   6  -2   2  849.72   29.70
   6   2   2  908.11   29.50
  -6   2  -2  895.11   30.10
  -6   2  -2  947.41   29.30
  -6   2  -2  873.21   30.00
  -7  -2  -2  260.47    9.40
  -7  -2  -2  261.37   10.40
  -7   2  -2  265.27    9.50
  -7   2  -2  255.27   10.30
  -8  -2  -2    2.30    1.50
  -8  -2  -2   -1.20    2.30
  -8   2  -2    0.90    1.60
  -9  -3   2  132.69    5.60
  -8  -3   2  801.62   26.60
  -8   3   2  807.62   26.60
  -8   3   2  791.72   26.30
  -7  -3   2  140.59    7.20
  -7  -3   2  148.19    7.30
  -7   3   2  153.58    7.10
  -7   3   2  154.58    7.40
  -6  -3   2 1297.87   42.20
  -6  -3   2 1314.17   42.20
  -6  -3   2 1231.68   41.00
  -6   3   2 1301.27   41.10
  -6   3   2 1322.07   42.30
  -6   3   2 1298.17   42.10
   6   3  -2 1285.17   41.50
  -5  -3   2  359.66   13.20
  -5  -3   2  386.56   13.40
   5  -3  -2  358.06   12.10
  -5  -3   2  351.36   12.40
   5   3  -2  358.76   12.50
  -5   3   2  363.96   13.20
  -5   3   2  365.46   12.30
  -5   3   2  375.56   13.30
  -4  -3   2 3383.66  109.59
   4  -3  -2 3549.54  108.79
  -4  -3   2 3505.85  109.69
   4  -3  -2 3597.44  108.69
   4   3  -2 3466.25  109.09
   4   3  -2 3606.84  108.49
   4   3  -2 3598.74  108.99
   4   3  -2 3156.08  115.89
  -4   3   2 3469.25  109.59
   4   3  -2 3481.35  111.39
   3  -3  -2 3384.16  108.59
  -3  -3   2 3463.25  108.39
   3  -3  -2 3565.74  110.99
   3  -3  -2 3629.74  108.49
   3  -3  -2 3487.85  108.49
   3   3  -2 3484.45  108.79
   3   3  -2 3360.96  108.69
   3   3  -2 3425.06  108.69
   3   3  -2 3504.75  108.69
   3   3  -2 3430.16  112.29
   3   3  -2 3554.74  112.39
   2  -3  -2 1627.24   52.69
  -2  -3   2 1582.24   49.70
  -2  -3   2 1598.34   52.79
  -2  -3   2 1580.04   49.70
   2  -3  -2 1545.95   49.60
   2  -3  -2 1623.04   49.70
   2  -3  -2 1589.04   49.70
   2  -3  -2 1593.74   49.70
   2   3  -2 1607.24   49.80
   2   3  -2 1597.74   49.80
  -2   3   2 1561.94   51.89
   2   3  -2 1500.75   49.80
   2   3  -2 1612.44   53.39
  -2   3   2 1602.74   49.60
  -2   3   2 1554.34   49.60
  -2   3   2 1640.74   52.39
   2   3  -2 1553.14   49.80
   1  -3  -2 6316.47  199.18
  -1  -3   2 6545.65  199.38
   1   3  -2 6000.30  196.58
   1   3  -2 6404.86  199.48
   0  -3  -2 2802.62   89.59
   0  -3  -2 2775.42   89.69
   0  -3   2 2740.93   89.59
   0  -3   2 3094.49   92.59
   0  -3  -2 2964.00   92.39
   0  -3   2 2755.02   89.69
   0   3  -2 2925.41   89.59
   0   3   2 2811.72   89.59
   0   3   2 2894.31   89.59
   0   3   2 3038.70   92.39
   0   3  -2 2837.32   89.59
   0   3   2 2823.12   89.59
   0   3  -2 2826.22   89.69
   0   3  -2 2769.52   89.49
   0   3   2 2828.62   89.69
   0   3  -2 3024.00   92.39
  -1  -3  -2  772.52   24.60
   1  -3   2  762.32   24.70
  -1  -3  -2  766.02   24.60
   1  -3   2  788.92   28.10
   1  -3   2  774.62   24.60
   1  -3   2  773.52   24.60
  -1  -3  -2  797.42   28.60
  -1  -3  -2  772.02   24.60
   1  -3   2  786.72   24.60
  -1   3  -2  748.63   24.50
   1   3   2  784.42   24.70
   1   3   2  778.22   28.40
  -1   3  -2  780.42   27.90
   1   3   2  764.42   24.60
   1   3   2  775.92   24.60
   1   3   2  765.62   24.60
   2  -3   2 1609.64   52.09
  -2  -3  -2 1691.73   55.39
  -2  -3  -2 1687.93   52.09
   2  -3   2 1737.63   55.09
   2  -3   2 1674.63   52.09
  -2  -3  -2 1659.23   52.09
   2  -3   2 1585.04   51.99
   2  -3   2 1667.03   51.99
   2   3   2 1652.23   52.09
  -2   3  -2 1651.43   51.99
  -2   3  -2 1642.04   51.99
  -2   3  -2 1694.73   54.69
  -2   3  -2 1628.04   54.49
   2   3   2 1630.34   52.09
   2   3   2 1714.53   55.69
   3  -3   2  549.05   18.60
   3  -3   2  593.84   18.50
   3  -3   2  602.34   18.50
  -3  -3  -2  586.94   18.40
  -3  -3  -2  567.34   18.40
   3  -3   2  579.84   21.60
   3  -3   2  593.44   18.40
   3   3   2  572.74   18.60
   3   3   2  579.64   18.60
   3   3   2  587.14   23.50
   3   3   2  577.64   18.70
   3   3   2  562.44   23.00
   4  -3   2  784.42   23.50
  -4  -3  -2  741.73   23.60
  -4  -3  -2  748.03   24.40
   4  -3   2  717.03   23.70
   4   3   2  754.52   23.70
   4   3   2  754.02   23.30
   4   3   2  635.74   29.70
   4   3   2  697.93   27.80
  -4   3  -2  757.92   23.70
  -5  -3  -2 1492.45   46.40
   5  -3   2 1462.55   46.30
  -5  -3  -2 1456.45   47.30
   5   3   2 1484.95   46.60
  -5   3  -2 1424.26   47.20
  -5   3  -2 1494.65   47.40
  -5   3  -2 1461.35   46.50
  -6  -3  -2  139.89    6.70
   6  -3   2  121.09    6.20
  -6  -3  -2  136.99    5.50
  -6   3  -2  124.09    6.70
  -6   3  -2  137.69    5.60
   6   3   2  127.29    7.90
  -6   3  -2  133.79    6.70
  -7  -3  -2  817.82   27.90
  -7  -3  -2  853.51   26.90
  -7   3  -2  804.12   27.80
  -7   3  -2  848.42   26.90
  -8  -3  -2  177.38    7.60
  -8  -3  -2  172.48    6.50
  -8   3  -2  178.08    6.60
  -9  -4   2   19.00    3.00
  -8  -4   2   75.09    4.70
  -8   4   2   77.39    4.70
  -7  -4   2   67.39    5.50
  -7  -4   2   62.99    4.90
  -7   4   2   55.89    4.80
  -7   4   2   47.20    3.70
  -7   4   2   60.19    4.70
  -6  -4   2   26.10    3.30
   6  -4  -2   42.50    5.10
  -6  -4   2   41.60    4.30
  -6  -4   2   37.10    4.10
   6   4  -2   37.70    5.70
  -6   4   2   34.80    3.20
  -6   4   2   37.20    4.10
  -6   4   2   38.30    4.30
  -5  -4   2   22.00    3.60
  -5  -4   2   19.00    3.00
  -5  -4   2   17.60    3.00
   5   4  -2   15.50    2.30
  -5   4   2   17.10    2.60
  -5   4   2   19.80    3.30
  -5   4   2   16.50    2.60
   4  -4  -2   42.70    2.40
   4  -4  -2   32.50    3.40
  -4  -4   2   36.20    3.90
  -4  -4   2   39.10    3.50
  -4   4   2   32.00    3.60
   4   4  -2   41.60    3.00
   4   4  -2   36.30    3.20
   4   4  -2   34.90   11.10
   4   4  -2   38.30    3.10
   4   4  -2   36.60   10.70
   3  -4  -2  173.88    6.10
   3  -4  -2  163.98   11.70
  -3  -4   2  172.08    6.10
   3  -4  -2  166.88    6.30
   3  -4  -2  174.38    6.10
   3  -4  -2  176.18    6.10
   3   4  -2  155.68    6.60
  -3   4   2  183.88    5.50
   3   4  -2  173.08    6.40
   3   4  -2  157.08   13.50
  -3   4   2  175.38    5.50
   3   4  -2  176.18    6.40
   3   4  -2  158.88   13.50
  -3   4   2  184.88    7.60
   3   4  -2  175.48    6.30
   2  -4  -2   26.70    6.10
  -2  -4   2   21.00    1.90
   2  -4  -2   24.70    1.80
   2  -4  -2   25.00    1.90
  -2  -4   2   22.60    1.80
  -2  -4   2   26.90    6.30
   2  -4  -2   24.00    1.80
   2  -4  -2   24.00    2.00
   2   4  -2   20.30    2.20
   2   4  -2   25.70    2.20
  -2   4   2   24.60    1.70
  -2   4   2   20.20    5.70
  -2   4   2   23.80    1.70
   2   4  -2   21.10    2.20
  -2   4   2   16.50    5.50
   2   4  -2   24.10    2.10
   2   4  -2   19.90    6.70
   1  -4  -2    7.60    6.50
   1  -4  -2    4.20    1.10
   1  -4  -2    5.30    1.30
  -1  -4   2    6.10    1.10
  -1  -4   2    7.10    1.20
   1  -4  -2    4.70    1.10
   1  -4  -2    4.50    1.00
  -1  -4   2    4.80    6.20
  -1  -4   2    6.10    1.10
   1   4  -2    6.20    1.10
   1   4  -2   15.20    7.00
  -1   4   2    4.80    1.10
   1   4  -2    5.60    1.30
  -1   4   2    2.70    5.60
  -1   4   2    4.10    0.90
   1   4  -2    5.90    1.30
   1   4  -2    7.10    1.20
   0  -4  -2 1274.47   43.20
   0  -4  -2 1200.18   39.30
   0  -4   2 1240.38   39.10
   0  -4   2 1209.08   39.30
   0  -4   2 1185.78   39.10
   0  -4  -2 1247.58   39.10
   0  -4  -2 1208.28   39.10
   0  -4   2 1303.47   42.70
   0  -4   2 1190.68   39.10
   0  -4  -2 1259.47   39.10
   0   4  -2 1230.38   39.10
   0   4   2 1199.08   39.10
   0   4  -2 1239.48   39.20
   0   4   2 1236.18   39.10
   0   4   2 1212.18   39.10
   0   4  -2 1285.67   42.70
   0   4  -2 1250.77   39.10
   0   4   2 1303.97   42.80
  -1  -4  -2  542.15   17.10
   1  -4   2  537.25   21.50
   1  -4   2  535.25   17.10
   1  -4   2  522.55   17.00
   1  -4   2  519.65   17.00
  -1  -4  -2  551.34   17.00
  -1  -4  -2  539.45   17.00
   1  -4   2  499.95   17.20
  -1  -4  -2  521.65   21.90
   1   4   2  537.05   17.10
   1   4   2  532.95   17.10
   1   4   2  527.55   22.00
   1   4   2  531.35   17.00
  -1   4  -2  521.95   17.00
  -1   4  -2  510.25   17.00
  -1   4  -2  510.55   21.70
   1   4   2  509.25   17.20
   2  -4   2   82.99    9.80
  -2  -4  -2   82.29   10.70
   2  -4   2  100.19    3.70
   2  -4   2   97.29    4.00
   2  -4   2   94.09    3.80
   2  -4   2   98.69    3.70
  -2  -4  -2   88.49    3.70
  -2  -4  -2   95.79    3.80
   2   4   2   95.29    3.90
   2   4   2   93.49    4.20
   2   4   2   93.79    3.80
   2   4   2   65.79    9.90
   2   4   2   96.29   10.30
  -2   4  -2   95.99    3.70
  -2   4  -2   83.79    9.90
  -2   4  -2   92.59    3.60
  -2   4  -2   80.79    9.10
  -3  -4  -2   62.99    3.00
   3  -4   2   68.79    3.50
   3  -4   2   68.49    3.00
   3  -4   2   67.99    3.00
  -3  -4  -2   66.29    3.10
   3  -4   2   68.09    3.00
   3  -4   2   72.59   10.00
   3   4   2   70.69    3.30
   3   4   2   65.09    3.20
   3   4   2   57.49    8.60
  -3   4  -2   66.89    2.40
   3   4   2   64.19    3.20
   3   4   2   59.69    9.00
   3   4   2   68.99    4.00
  -4  -4  -2  108.29    4.50
  -4  -4  -2  110.69    5.40
   4  -4   2  116.49    4.40
   4   4   2  120.09   17.60
   4   4   2  116.19    4.80
   4   4   2   77.69   11.60
  -4   4  -2  108.59    5.80
   4   4   2  109.49    4.90
   4   4   2  108.69    4.90
  -5  -4  -2   57.89    4.60
  -5  -4  -2   58.39    3.30
   5  -4   2   52.29    3.40
  -5   4  -2   59.79    4.50
  -5   4  -2   58.79    3.60
   5   4   2   55.69    3.90
  -6  -4  -2   87.39    4.30
  -6  -4  -2   90.19    5.40
   6  -4   2   81.49    5.80
  -6   4  -2   85.49    4.40
   6   4   2   89.29    6.40
  -6   4  -2   81.69    5.30
  -7  -4  -2  275.07    9.60
  -7  -4  -2  262.87   10.60
  -7   4  -2  276.77    9.60
  -7   4  -2  252.27   10.60
  -8  -4  -2  174.48    7.30
  -8  -4  -2  154.38    6.00
  -8   4  -2  159.28    6.10
  -9  -5   2  101.99    4.80
  -8  -5   2  428.56   15.10
  -8   5   2  427.06   15.10
  -7  -5   2  251.27   10.10
  -7   5   2  261.77   10.30
  -7   5   2  261.17    9.10
  -7   5   2  211.68   10.20
   6  -5  -2  104.39    6.80
  -6  -5   2  114.09    6.10
  -6  -5   2  113.49    6.30
  -6   5   2  126.39    6.40
   6   5  -2  106.39    7.40
  -6   5   2  113.99    6.20
  -6   5   2  118.39    5.20
  -5  -5   2  682.33   23.50
   5  -5  -2  681.03   22.40
  -5  -5   2  654.83   22.30
  -5  -5   2  698.83   23.40
   5   5  -2  703.83   23.00
  -5   5   2  716.83   24.00
  -5   5   2  686.03   23.30
  -5   5   2  704.93   22.40
   4  -5  -2 8045.40  248.58
   4  -5  -2 8571.84  248.18
  -4  -5   2 7918.41  249.18
   4  -5  -2 7894.51  247.98
  -4  -5   2 7591.24  249.08
   4   5  -2 8014.10  254.67
  -4   5   2 7821.72  248.38
  -4   5   2 7692.83  249.08
   4   5  -2 7928.31  248.58
   4   5  -2 8122.19  248.88
   4   5  -2 8163.08  248.68
   3  -5  -2  470.35   16.50
   3  -5  -2  504.85   16.20
   3  -5  -2  508.45   16.30
   3  -5  -2  495.95   16.20
   3  -5  -2  474.15   21.90
  -3  -5   2  522.45   16.30
   3   5  -2  493.25   16.40
   3   5  -2  518.25   16.50
   3   5  -2  457.35   16.80
  -3   5   2  507.65   15.90
   3   5  -2  501.55   23.90
   3   5  -2  527.95   16.60
  -3   5   2  512.05   15.90
   3   5  -2  474.45   23.70
   2  -5  -2 2111.29   67.09
   2  -5  -2 2062.49   67.19
   2  -5  -2 2118.79   67.09
   2  -5  -2 2151.08   71.59
  -2  -5   2 2163.88   67.19
   2  -5  -2 2113.89   67.09
  -2   5   2 2151.48   66.99
   2   5  -2 2168.88   67.19
   2   5  -2 2254.57   72.49
  -2   5   2 2225.78   70.89
  -2   5   2 2066.89   66.99
   2   5  -2 2186.88   67.19
   2   5  -2 2015.70   67.29
   2   5  -2 2148.29   72.29
  -2   5   2 2165.88   70.99
   1  -5  -2  455.35   14.50
  -1  -5   2  438.26   20.00
   1  -5  -2  440.06   14.50
   1  -5  -2  442.56   20.20
  -1  -5   2  451.55   14.50
  -1  -5   2  444.96   14.60
   1  -5  -2  413.46   14.70
  -1  -5   2  457.15   14.50
   1  -5  -2  457.45   14.60
   1   5  -2  443.36   20.70
   1   5  -2  404.66   14.80
   1   5  -2  426.06   20.40
  -1   5   2  447.06   19.40
  -1   5   2  457.75   14.50
   1   5  -2  457.25   14.70
   1   5  -2  451.85   14.70
  -1   5   2  453.75   14.50
  -1   5   2  450.95   19.60
  -1   5   2  452.75   14.50
   1   5  -2  440.56   14.50
   0  -5  -2 2733.13   85.99
   0  -5  -2 2649.43   85.89
   0  -5   2 2697.43   85.89
   0  -5   2 2707.63   85.89
   0  -5  -2 2849.01   90.39
   0  -5   2 2752.62   85.99
   0  -5  -2 2682.23   85.89
   0  -5   2 2878.51   90.29
   0   5  -2 2717.63   85.99
   0   5   2 2678.13   85.89
   0   5  -2 2806.72   90.19
   0   5  -2 2572.44   85.89
   0   5   2 2859.51   90.39
   0   5  -2 2851.71   90.19
   0   5  -2 2833.32   85.99
   0   5   2 2761.02   89.69
   0   5   2 2647.83   85.89
   0   5   2 2658.93   85.99
   1  -5   2 3209.48  100.89
  -1  -5  -2 3347.47  105.49
  -1  -5  -2 3104.49  100.89
   1  -5   2 3485.35  105.29
   1  -5   2 3123.29  100.89
   1  -5   2 3086.19  101.09
  -1  -5  -2 3248.77  100.89
  -1  -5  -2 3200.88  100.89
   1  -5   2 3103.99  100.79
   1   5   2 3145.49  101.09
  -1   5  -2 3314.87  104.89
  -1   5  -2 3083.09  100.79
   1   5   2 3268.37  100.89
   1   5   2 3366.86  105.59
  -1   5  -2 3148.19  100.89
   1   5   2 3241.08  100.89
  -1   5  -2 3264.17  100.79
   1   5   2 3364.26  105.29
  -1   5  -2 3315.57  104.99
   1   5   2 3128.79  100.89
  -2  -5  -2  960.30   34.40
   2  -5   2  969.20   33.70
   2  -5   2  942.31   28.80
   2  -5   2  914.91   28.90
   2  -5   2  877.31   29.00
  -2  -5  -2  894.51   28.40
  -2  -5  -2  924.11   28.90
   2   5   2  889.81   34.10
  -2   5  -2  885.31   33.00
  -2   5  -2  920.01   28.70
   2   5   2  873.81   29.10
  -2   5  -2  893.91   28.70
   2   5   2  867.81   29.10
  -2   5  -2  875.51   33.00
   2   5   2  908.91   28.90
   2   5   2  862.01   34.80
   2   5   2  909.31   28.90
   3  -5   2 1003.90   31.90
   3  -5   2 1034.80   31.90
   3  -5   2 1046.00   36.90
  -3  -5  -2 1006.60   32.00
   3  -5   2 1007.90   31.90
  -3  -5  -2 1032.60   32.00
   3  -5   2  955.80   32.20
   3   5   2  993.90   38.80
  -3   5  -2  994.90   34.70
   3   5   2  976.50   38.20
   3   5   2  993.40   32.10
   3   5   2 1017.90   32.10
  -3   5  -2 1004.70   31.60
   3   5   2 1024.70   32.10
   3   5   2  956.60   32.50
  -3   5  -2  983.20   34.20
  -3   5  -2 1027.00   31.60
   4  -5   2  572.74   18.30
   4  -5   2  542.85   18.20
  -4  -5  -2  582.64   18.70
   4  -5   2  593.34   18.80
   4   5   2  567.24   19.00
   4   5   2  589.24   19.10
  -4   5  -2  572.34   19.60
   4   5   2  562.64   19.10
  -4   5  -2  585.64   18.70
   5  -5   2  946.51   29.70
  -5  -5  -2  781.22   30.30
  -5  -5  -2  933.11   30.40
  -5   5  -2  965.60   30.60
  -5   5  -2  961.50   29.60
   5   5   2  928.11   30.00
  -6  -5  -2  603.14   20.50
  -6  -5  -2  605.14   19.30
   6  -5   2  561.04   19.80
  -6   5  -2  599.04   19.40
   6   5   2  566.54   20.50
  -6   5  -2  579.64   20.30
  -7  -5  -2  295.77   11.40
  -7  -5  -2  312.47   10.30
  -7   5  -2  244.08   12.90
  -7   5  -2  312.37   10.40
  -8  -5  -2  241.98    9.00
  -8  -5  -2  204.78    7.70
  -8   5  -2  215.78    7.80
  -9  -6   2   78.99    4.10
  -8  -6   2   25.00    3.40
  -8   6   2   26.10    3.40
  -7  -6   2  101.59    5.80
  -7   6   2   85.09    4.50
  -7   6   2  102.29    5.90
  -6  -6   2 1310.17   43.80
  -6  -6   2 1364.66   43.90
   6  -6  -2 1291.47   43.30
  -6   6   2 1382.26   44.00
  -6   6   2 1401.96   42.70
   6   6  -2 1317.17   43.90
  -6   6   2 1340.97   43.60
   5  -6  -2   24.50    3.30
  -5  -6   2   24.40    3.40
  -5  -6   2   22.70    3.80
  -5  -6   2   26.20    2.90
  -5   6   2   28.90    3.70
  -5   6   2   25.10    2.80
  -5   6   2   25.80    4.10
   5   6  -2   25.10    4.00
  -4  -6   2  295.17   10.40
  -4  -6   2  322.07   11.70
  -4  -6   2  318.77   10.50
   4  -6  -2  330.17   11.00
  -4  -6   2  289.17   10.20
   4  -6  -2  333.17   10.90
  -4  -6   2  328.67   11.60
   4  -6  -2  297.27   10.90
  -4   6   2  335.47   12.70
   4   6  -2  341.17   11.40
   4   6  -2  298.87   10.30
  -4   6   2  310.37   11.60
  -4   6   2  310.07   10.80
   3  -6  -2  127.19    5.10
  -3  -6   2  114.59    5.00
   3  -6  -2  129.99   15.40
   3  -6  -2  111.59    5.90
  -3  -6   2  118.59    4.90
   3  -6  -2  120.99    4.90
   3  -6  -2  120.89    4.80
   3   6  -2  112.39    5.30
  -3   6   2  118.89    4.60
   3   6  -2  132.49   16.10
  -3   6   2  119.69   12.00
  -3   6   2  124.79   12.70
   3   6  -2  128.49   18.30
   3   6  -2  123.89    5.30
   3   6  -2  103.69    4.30
  -3   6   2  125.09    4.60
   3   6  -2  123.79    5.20
  -2  -6   2  305.87   10.40
   2  -6  -2  311.57   10.20
   2  -6  -2  317.47   19.30
   2  -6  -2  279.17   11.60
  -2  -6   2  303.57   10.00
   2  -6  -2  304.87   10.20
  -2  -6   2  307.37   10.30
   2  -6  -2  290.07   10.70
  -2  -6   2  286.47   16.20
   2   6  -2  321.77   10.50
   2   6  -2  295.17   17.90
   2   6  -2  299.87   10.40
  -2   6   2  300.97   16.70
   2   6  -2  307.67   19.40
  -2   6   2  306.37   10.20
  -2   6   2  286.67   16.60
  -2   6   2  301.47   10.20
   2   6  -2  309.57   10.50
   2   6  -2  275.27   11.10
  -1  -6   2  706.43   22.30
  -1  -6   2  684.63   22.40
   1  -6  -2  668.03   28.20
  -1  -6   2  676.93   28.00
  -1  -6   2  676.13   22.30
   1  -6  -2  700.63   22.30
   1  -6  -2  631.44   22.70
   1  -6  -2  697.83   22.30
   1  -6  -2  702.83   22.30
   1   6  -2  704.83   22.30
   1   6  -2  694.33   22.40
  -1   6   2  697.53   22.30
  -1   6   2  685.03   27.40
   1   6  -2  713.63   22.50
  -1   6   2  701.23   22.20
  -1   6   2  681.13   27.80
   1   6  -2  678.23   28.40
   1   6  -2  701.83   28.80
  -1   6   2  701.83   22.20
   0  -6  -2 1810.02   57.89
   0  -6   2 1847.52   58.09
   0  -6   2 1841.72   57.99
   0  -6   2 1787.52   57.89
   0  -6  -2 1837.32   57.99
   0  -6  -2 1872.11   63.39
   0  -6  -2 1774.82   57.99
   0  -6   2 1867.21   63.09
   0   6   2 1854.61   62.79
   0   6   2 1848.72   57.99
   0   6  -2 1786.22   57.89
   0   6   2 1826.92   57.99
   0   6  -2 1860.31   57.99
   0   6  -2 1899.51   58.09
   0   6  -2 1851.61   63.09
   0   6  -2 1896.91   63.09
   0   6   2 1748.53   57.99
   0   6   2 1911.91   62.69
  -1  -6  -2  319.77   18.40
   1  -6   2  319.07   10.60
   1  -6   2  300.87   17.20
   1  -6   2  304.67   10.60
   1  -6   2  306.87   10.70
   1  -6   2  286.87   11.30
  -1  -6  -2  313.27   10.60
  -1  -6  -2  310.27   10.70
  -1  -6  -2  322.17   10.60
   1   6   2  301.77   17.60
   1   6   2  315.37   10.60
  -1   6  -2  310.97   10.60
   1   6   2  312.47   10.70
  -1   6  -2  313.17   10.50
  -1   6  -2  313.07   10.50
   1   6   2  316.87   10.60
  -1   6  -2  314.37   17.30
  -1   6  -2  320.17   17.10
   1   6   2  307.07   17.60
  -2  -6  -2   53.09    3.10
   2  -6   2   51.29    4.10
  -2  -6  -2   47.80    2.70
   2  -6   2   47.40    4.30
  -2  -6  -2   60.89   10.00
   2  -6   2   50.49    2.90
   2  -6   2   41.40    8.40
  -2  -6  -2   47.60    3.10
   2  -6   2   49.50    2.80
   2   6   2   47.00    3.10
   2   6   2   49.50    3.00
  -2   6  -2   42.30    8.30
   2   6   2   43.40    4.60
   2   6   2   44.70    2.90
  -2   6  -2   50.29    2.80
  -2   6  -2   43.80    8.40
   2   6   2   50.59    9.30
  -2   6  -2   47.80    2.70
   2   6   2   48.30    9.30
  -3  -6  -2  204.78    7.20
   3  -6   2  192.58    7.20
   3  -6   2  200.58    7.00
  -3  -6  -2  188.28    7.30
   3  -6   2  187.88    7.10
   3  -6   2  194.98   16.00
   3   6   2  168.48   18.30
   3   6   2  214.58   19.00
  -3   6  -2  195.18    6.80
  -3   6  -2  192.28   13.70
   3   6   2  198.98    7.30
   3   6   2  182.68    6.50
   3   6   2  191.18    7.40
   3   6   2  195.88    7.40
  -3   6  -2  186.18    6.80
  -3   6  -2  183.08   15.20
   4  -6   2   27.80    3.70
  -4  -6  -2   34.00    3.30
   4  -6   2   35.50    3.70
  -4  -6  -2   32.00    3.40
  -4  -6  -2   30.10    3.00
  -4  -6  -2   33.60    2.60
   4  -6   2   30.80    2.70
  -4  -6  -2   31.40    2.00
  -4   6  -2   27.80    2.60
   4   6   2   29.10    3.00
   4   6   2   28.80    2.10
  -4   6  -2   32.30    3.70
   5  -6   2  776.22   25.30
  -5  -6  -2  791.72   25.00
  -5  -6  -2  787.22   26.00
  -5   6  -2  779.02   25.00
   5   6   2  709.83   24.50
   5   6   2  775.72   25.80
  -5   6  -2  798.32   26.10
  -6  -6  -2    7.20    2.50
  -6  -6  -2   10.00    1.80
   6  -6   2   -0.30    4.00
   6   6   2   12.70    4.20
  -6   6  -2    5.00    1.90
  -6   6  -2    6.00    1.90
  -7  -6  -2    4.70    2.20
  -7  -6  -2    5.60    2.40
  -7   6  -2    8.60    2.10
  -7   6  -2    3.40    1.80
  -8  -6  -2  186.18    6.70
  -8   6  -2  188.98    6.80
  -9  -7   2   52.39    3.60
  -8  -7   2   31.40    3.40
  -8   7   2   29.50    3.40
  -7  -7   2 1155.08   36.20
  -7   7   2 1062.99   37.70
  -7   7   2 1056.49   34.70
   6  -7  -2   41.90    5.30
  -6  -7   2   54.79    4.70
  -6   7   2   58.39    3.60
  -6   7   2   56.19    4.70
   6   7  -2   50.29    8.00
   6   7  -2   48.50    3.20
  -5  -7   2  773.52   27.20
   5  -7  -2  831.82   28.40
  -5  -7   2  879.11   28.30
  -5  -7   2  830.42   28.40
  -5   7   2  889.71   28.50
  -5   7   2  878.91   27.30
  -5   7   2  839.02   28.20
   5   7  -2  903.51   28.50
   5   7  -2  808.92   26.80
   4  -7  -2  174.68    6.40
  -4  -7   2  150.88    7.40
  -4  -7   2  141.39    6.70
  -4  -7   2  152.78    6.70
   4   7  -2  160.98    6.90
  -4   7   2  167.58    6.10
   4   7  -2  146.39    5.50
  -4   7   2  161.88    6.90
  -3  -7   2    7.40    1.70
   3  -7  -2    8.20    1.90
   3  -7  -2    8.60    1.00
   3  -7  -2    7.40    1.90
   3  -7  -2    8.20    1.40
   3  -7  -2   12.20   11.40
  -3  -7   2    6.80    1.90
   3   7  -2   11.20    2.30
   3   7  -2    5.30    2.00
  -3   7   2    7.70    1.50
  -3   7   2    7.20    1.60
  -3   7   2    6.30    1.60
  -3   7   2   11.60    8.80
   3   7  -2    9.00    1.10
   3   7  -2   12.70   12.90
  -3   7   2   -2.10    9.50
   3   7  -2    9.90    1.80
  -2  -7   2 3653.93  114.69
  -2  -7   2 3788.62  114.49
  -2  -7   2 3654.63  114.89
   2  -7  -2 3610.24  114.59
   2  -7  -2 3576.64  113.99
   2  -7  -2 3467.75  115.19
   2  -7  -2 3715.83  114.79
   2  -7  -2 3850.21  121.29
  -2  -7   2 3662.83  120.69
   2  -7  -2 3729.73  114.69
   2   7  -2 3696.33  114.89
  -2   7   2 3705.83  114.59
  -2   7   2 3717.73  120.09
   2   7  -2 3708.83  121.79
   2   7  -2 3705.03  114.79
   2   7  -2 3319.27  113.99
   2   7  -2 3709.53  121.59
   2   7  -2 3669.33  114.89
   1  -7  -2  283.37    9.80
   1  -7  -2  265.47    9.70
  -1  -7   2  282.67   17.20
  -1  -7   2  278.37    9.70
   1  -7  -2  283.57    9.70
  -1  -7   2  278.97    9.70
   1  -7  -2  260.87   18.00
  -1  -7   2  284.17    9.90
   1   7  -2  265.27   18.20
  -1   7   2  295.97   17.30
  -1   7   2  270.97   16.70
   1   7  -2  266.87    9.70
  -1   7   2  286.17    9.70
  -1   7   2  277.57    9.70
   1   7  -2  296.07    9.90
   1   7  -2  256.27   18.10
  -1   7   2  279.97    9.60
   1   7  -2  281.37    9.90
   1   7  -2  256.27    9.00
   0  -7   2 1225.08   39.00
   0  -7  -2 1206.88   45.60
   0  -7   2 1215.58   38.90
   0  -7  -2 1231.18   38.90
   0  -7   2 1185.98   45.10
   0  -7  -2 1252.37   38.90
   0  -7  -2 1247.28   39.00
   0  -7   2 1241.08   38.90
   0   7   2 1263.57   38.90
   0   7   2 1233.38   45.20
   0   7  -2 1190.38   45.10
   0   7  -2 1217.28   45.40
   0   7  -2 1257.27   39.00
   0   7   2 1195.18   38.80
   0   7   2 1213.18   45.20
   0   7  -2 1187.98   38.80
   0   7  -2 1206.08   38.90
   0   7   2 1218.48   38.90
   1  -7   2 4137.59  127.89
  -1  -7  -2 4117.09  133.89
  -1  -7  -2 4054.29  127.89
  -1  -7  -2 3907.11  127.99
   1  -7   2 4290.37  133.89
   1  -7   2 4097.09  127.99
  -1   7  -2 4106.69  127.99
   1   7   2 4216.08  134.29
  -1   7  -2 4166.28  133.49
   1   7   2 4026.80  127.99
  -1   7  -2 3913.91  127.89
  -1   7  -2 4192.28  127.89
  -1   7  -2 4074.39  133.49
   1   7   2 3903.21  127.89
   1   7   2 4246.67  133.89
   1   7   2 4003.90  127.99
  -2  -7  -2  138.79    5.70
   2  -7   2  143.49    5.60
   2  -7   2  153.68   15.80
  -2  -7  -2  136.39    5.50
   2  -7   2  145.19    5.50
  -2  -7  -2  140.49    5.70
   2  -7   2  129.49    4.70
   2  -7   2  140.49    5.80
   2  -7   2  127.69    7.40
  -2  -7  -2  143.59   16.40
   2   7   2  141.69    5.70
  -2   7  -2  108.39   13.50
   2   7   2  149.39   15.70
   2   7   2  142.19    5.70
   2   7   2  140.69   15.60
   2   7   2  145.19    5.70
   2   7   2  134.19    4.70
  -2   7  -2  133.29    5.40
  -2   7  -2  134.19    6.80
  -2   7  -2  112.89   13.70
   3  -7   2 4037.00  130.39
   3  -7   2 3549.34  122.89
   3  -7   2 4074.09  123.89
  -3  -7  -2 3983.20  123.79
   3  -7   2 4039.40  123.69
   3  -7   2 3956.80  123.69
  -3  -7  -2 3991.50  123.79
  -3  -7  -2 3913.11  124.09
  -3   7  -2 3734.93  128.09
  -3   7  -2 4014.90  123.49
   3   7   2 4033.50  132.39
   3   7   2 4198.58  123.99
   3   7   2 3858.11  133.49
  -3   7  -2 3998.00  123.39
   3   7   2 3699.43  122.99
   3   7   2 4120.39  123.99
   3   7   2 3968.20  123.89
  -3   7  -2 3937.51  123.49
  -4  -7  -2  378.06   11.90
  -4  -7  -2  376.26   13.30
   4  -7   2  368.26   12.80
   4   7   2  384.96   13.20
   4   7   2  326.07   12.20
  -4   7  -2  372.86   12.50
  -4   7  -2  384.06   13.50
   5  -7   2  509.95   19.60
  -5  -7  -2  573.74   18.20
  -5  -7  -2  563.54   19.20
  -5   7  -2  572.64   19.40
   5   7   2  552.94   19.20
  -5   7  -2  560.64   18.30
   5   7   2  530.95   17.70
  -6  -7  -2  548.75   19.00
  -6  -7  -2  556.14   17.80
   6  -7   2  512.75   19.30
  -6   7  -2  552.14   19.00
   6   7   2  510.15   19.80
  -6   7  -2  552.84   17.90
   6   7   2  514.55   17.30
  -7  -7  -2    1.40    1.60
  -7  -7  -2    0.10    2.70
   7   7   2    1.70    1.90
  -7   7  -2    0.70    1.80
  -7   7  -2    0.90    1.70
  -8  -7  -2  279.47    9.60
  -8   7  -2  293.07    9.80
  -8  -8   2   -1.40    1.70
  -8   8   2    2.70    1.40
  -7  -8   2   31.80    3.90
   7   8  -2   31.70    2.80
  -7   8   2   34.00    3.90
  -7   8   2   29.40    2.90
   6  -8  -2 1500.95   53.29
  -6  -8   2 1901.41   53.99
  -6  -8   2 1621.94   53.29
  -6   8   2 1672.23   53.39
   6   8  -2 1526.75   53.89
  -6   8   2 1665.23   52.19
  -5  -8   2  315.47   12.00
   5  -8  -2  315.57   11.80
  -5  -8   2  326.27   13.40
  -5   8   2  333.27   12.20
   5   8  -2  314.07   12.50
   5   8  -2  308.97   10.60
  -5   8   2  321.77   11.10
   4  -8  -2 1021.20   33.80
  -4  -8   2 1011.90   34.20
  -4  -8   2 1045.20   35.40
  -4  -8   2 1108.79   35.10
   4  -8  -2 1114.29   34.90
   4   8  -2 1126.29   35.30
  -4   8   2 1031.90   33.70
  -4   8   2 1123.49   34.30
  -4   8   2 1134.79   35.30
   4   8  -2 1048.30   33.90
   3  -8  -2   58.29    4.60
  -3  -8   2   58.49    4.50
   3  -8  -2   60.89    3.50
  -3  -8   2   55.89    4.50
  -3  -8   2   55.69    4.20
   3  -8  -2   53.39    4.30
  -3  -8   2   59.29    2.50
   3  -8  -2   58.49    2.40
   3   8  -2   59.79    4.80
  -3   8   2   58.99    3.80
  -3   8   2   56.09    3.90
  -3   8   2   62.29    3.50
  -3   8   2   69.89   13.90
   3   8  -2   52.79    4.90
  -3   8   2   59.09    4.10
   3   8  -2   73.99   17.90
   3   8  -2   59.79    2.60
   3   8  -2   60.79    4.10
  -3   8   2   53.39   12.20
   3   8  -2   49.30   17.50
   2  -8  -2    4.60   10.30
   2  -8  -2    4.10    1.80
  -2  -8   2    5.20    1.90
   2  -8  -2    3.60    0.80
  -2  -8   2   -1.80    8.50
  -2  -8   2    2.10    1.60
   2  -8  -2    4.00    1.70
   2  -8  -2    3.30    1.40
  -2  -8   2    3.00    1.50
   2   8  -2    2.70    1.70
  -2   8   2   -0.20    1.20
   2   8  -2    3.50    0.90
  -2   8   2    7.90    8.30
   2   8  -2    3.70   11.40
   2   8  -2    2.30    1.80
   2   8  -2    2.70    1.70
  -2   8   2    1.90    8.80
  -2   8   2    1.00    1.50
   2   8  -2    8.30   11.60
   1  -8  -2 1965.80   61.79
   1  -8  -2 1970.30   69.19
   1  -8  -2 1790.52   60.79
  -1  -8   2 2065.89   69.09
  -1  -8   2 1991.40   61.69
  -1  -8   2 1784.82   62.99
  -1  -8   2 1950.20   61.69
   1  -8  -2 2010.30   61.69
   1  -8  -2 1956.80   61.69
   1   8  -2 1981.60   61.89
  -1   8   2 1999.60   61.59
   1   8  -2 1993.30   61.89
  -1   8   2 1967.70   61.69
  -1   8   2 1952.40   68.49
   1   8  -2 1845.32   60.89
   1   8  -2 1982.70   61.79
  -1   8   2 1963.60   61.69
  -1   8   2 1978.60   68.59
   1   8  -2 1950.80   69.29
   1   8  -2 1919.51   69.49
   0  -8  -2 3403.76  107.89
   0  -8  -2 3544.05  107.99
   0  -8   2 3434.16  107.89
   0  -8  -2 3540.65  114.89
   0  -8  -2 3475.85  107.89
   0  -8  -2 3192.38  106.99
   0  -8   2 3717.73  114.79
   0  -8   2 3434.56  107.89
   0  -8   2 3141.79  106.99
   0  -8   2 3441.76  107.99
   0   8   2 3534.15  107.99
   0   8   2 3099.69  106.99
   0   8  -2 3175.18  107.09
   0   8   2 3543.25  114.79
   0   8  -2 3572.54  114.89
   0   8  -2 3573.54  107.99
   0   8  -2 3478.55  107.89
   0   8   2 3563.84  114.99
   0   8  -2 3484.25  107.99
   0   8   2 3554.74  107.89
   0   8  -2 3472.55  114.99
   0   8   2 3363.46  107.79
  -1  -8  -2  689.93   45.20
   1  -8   2  697.03   22.70
   1  -8   2  751.92   23.60
  -1  -8  -2  746.23   23.70
   1  -8   2  733.03   23.60
   1  -8   2  742.53   23.80
   1  -8   2  774.02   31.80
   1   8   2  697.63   23.80
  -1   8  -2  722.03   31.70
  -1   8  -2  697.63   31.00
   1   8   2  712.93   32.20
   1   8   2  626.44   34.20
   1   8   2  740.03   23.70
   1   8   2  742.33   23.70
  -1   8  -2  707.53   23.50
  -1   8  -2  726.23   23.60
  -1   8  -2  749.23   23.60
  -2  -8  -2  250.57    9.30
   2  -8   2  247.48    8.40
  -2  -8  -2  248.08   21.20
   2  -8   2  258.77    9.30
   2  -8   2  255.17   19.70
  -2  -8  -2  255.77    9.50
  -2  -8  -2  246.68    9.50
   2  -8   2  257.57    9.60
   2  -8   2  255.57    9.40
   2   8   2  270.87    9.50
   2   8   2  254.07    8.40
   2   8   2  277.07   20.90
  -2   8  -2  260.07    9.30
   2   8   2  240.88   21.00
   2   8   2  257.67    9.60
   2   8   2  260.67    9.60
  -2   8  -2  255.77   20.10
   3  -8   2    3.00    2.20
  -3  -8  -2    2.40    2.30
  -3  -8  -2    1.80    1.60
   3  -8   2    3.30    1.50
   3  -8   2    1.00    0.80
   3  -8   2    1.20    2.40
  -3  -8  -2    0.00    2.10
  -3  -8  -2    1.40    0.80
  -3   8  -2    6.30   12.80
  -3   8  -2    2.50    1.90
   3   8   2    3.40    0.90
   3   8   2    2.60    1.90
  -3   8  -2    2.80    2.00
   3   8   2    0.00    2.30
   3   8   2    3.80    2.40
  -3   8  -2   -0.40    0.90
   3   8   2  -27.10   15.90
  -3   8  -2    4.00    1.50
   3   8   2   -7.90   14.40
  -3   8  -2   25.00   12.20
   4  -8   2    4.90    1.30
  -4  -8  -2    6.70    0.90
   4  -8   2    6.50    1.90
  -4  -8  -2    6.00    1.80
   4   8   2    7.10    1.10
  -4   8  -2    8.50    1.70
   4   8   2    7.10    2.10
  -4   8  -2    4.20    1.50
  -4   8  -2    8.00    1.00
  -5  -8  -2  857.21   27.30
   5  -8   2  841.12   28.00
  -5  -8  -2  838.02   28.30
   5   8   2  812.32   26.80
  -5   8  -2  852.11   28.40
   5   8   2  859.91   28.50
  -5   8  -2  859.51   27.30
  -6  -8  -2   61.79    3.60
  -6  -8  -2   58.49    4.90
  -6   8  -2   62.39    4.90
   6   8   2   53.39    3.70
  -6   8  -2   59.49    3.90
  -7  -8  -2    4.00    2.40
  -7  -8  -2    5.30    1.60
  -7   8  -2    1.50    1.80
  -7   8  -2    3.00    1.70
   7   8   2    5.10    1.50
  -8  -8  -2  217.88    7.70
  -8   8  -2  240.28    7.90
  -8   8  -2  217.38    8.50
  -8  -9   2  125.19    5.70
  -8   9   2  123.19    5.70
  -7  -9   2  934.41   30.30
  -7   9   2  849.72   29.10
  -7   9   2  914.81   30.30
   7   9  -2  944.61   28.90
  -6  -9   2  116.39    6.30
  -6   9   2  116.19    5.20
  -6   9   2  120.49    6.40
   6   9  -2  113.99    4.70
   5  -9  -2  783.72   25.30
  -5  -9   2  667.43   24.10
   5  -9  -2  711.53   23.70
  -5  -9   2  768.82   25.30
  -5  -9   2  737.53   23.50
  -5  -9   2  759.02   25.80
   5   9  -2  759.82   25.80
  -5   9   2  752.92   24.20
  -5   9   2  779.02   25.40
   5   9  -2  752.72   23.80
   4  -9  -2  973.10   31.30
  -4  -9   2  937.21   31.60
   4  -9  -2  914.91   30.00
  -4  -9   2  953.30   31.40
  -4   9   2  978.10   30.50
  -4   9   2  923.71   29.90
   4   9  -2  966.90   31.70
  -4   9   2  986.30   31.50
   4   9  -2  947.11   30.10
  -3  -9   2   11.40    1.40
  -3  -9   2    8.70    2.00
   3  -9  -2   10.60    1.30
   3  -9  -2    9.40    1.90
   3   9  -2   10.60    1.60
  -3   9   2   10.30    1.80
  -3   9   2    9.50    1.00
   3   9  -2   11.20    2.10
   2  -9  -2 3598.24  109.99
  -2  -9   2 3514.45  118.59
   2  -9  -2 3280.67  108.69
   2  -9  -2 3549.84  109.89
   2  -9  -2 3532.15  119.59
   2  -9  -2 3487.05  109.69
  -2  -9   2 3596.44  109.99
  -2  -9   2 3470.15  110.09
  -2   9   2 3547.85  109.79
  -2   9   2 3509.15  109.69
   2   9  -2 3497.55  110.09
   2   9  -2 3476.65  119.99
  -2   9   2 3436.96  117.49
  -2   9   2 3493.55  118.29
   2   9  -2 3574.54  109.99
   2   9  -2 3291.77  108.79
   2   9  -2 3459.85  119.79
   2   9  -2 3534.45  109.99
  -1  -9   2   15.30    2.50
  -1  -9   2    3.80   10.50
   1  -9  -2   12.00    1.20
  -1  -9   2   15.80    2.20
  -1  -9   2   11.60    1.80
   1  -9  -2   12.20    2.00
   1  -9  -2   12.70    2.00
   1  -9  -2   13.10    1.80
  -1  -9   2    8.70    1.40
   1  -9  -2    0.60   11.60
   1   9  -2   13.30    2.10
   1   9  -2   13.40    2.10
  -1   9   2   10.10    1.60
   1   9  -2    0.40   11.40
  -1   9   2   14.00    1.90
  -1   9   2    8.00   10.20
  -1   9   2   13.00    2.00
  -1   9   2   -1.20    8.70
   1   9  -2   11.40    1.40
   1   9  -2   10.80    1.90
   1   9  -2  -10.20   11.20
   0  -9   2 1661.63   53.79
   0  -9  -2 1687.53   62.99
   0  -9  -2 1566.04   52.59
   0  -9   2 1531.85   52.59
   0  -9  -2 1736.33   53.79
   0  -9   2 1745.63   53.59
   0  -9   2 1758.92   53.69
   0  -9  -2 1704.33   53.59
   0  -9  -2 1782.62   53.59
   0  -9   2 1640.44   62.09
   0   9  -2 1715.73   53.69
   0   9   2 1759.62   53.69
   0   9  -2 1600.74   52.59
   0   9   2 1773.82   53.69
   0   9  -2 1749.53   53.69
   0   9   2 1570.44   52.59
   0   9  -2 1617.34   61.99
   0   9   2 1707.43   62.19
   0   9   2 1668.63   62.09
   0   9   2 1727.13   53.59
   0   9  -2 1623.74   62.69
   0   9  -2 1741.03   53.69
  -1  -9  -2 4399.56  139.59
   1  -9   2 4508.45  139.69
   1  -9   2 4640.34  139.49
   1  -9   2 4472.65  139.39
  -1  -9  -2 4165.38  138.39
  -1  -9  -2 4422.76  139.49
  -1  -9  -2 4493.15  148.39
   1  -9   2 4546.85  147.69
  -1   9  -2 4422.96  147.19
   1   9   2 4503.55  139.59
  -1   9  -2 4513.45  147.49
   1   9   2 4223.78  138.49
   1   9   2 4474.85  147.89
   1   9   2 4532.55  148.29
   1   9   2 4443.96  139.49
  -1   9  -2 4607.24  139.39
  -1   9  -2 4381.96  139.49
  -1   9  -2 4410.66  139.39
   1   9   2 4426.56  139.49
   2  -9   2  185.38   22.40
   2  -9   2  157.88    6.20
   2  -9   2  150.88    6.60
  -2  -9  -2  141.99    6.40
  -2  -9  -2  152.78   22.30
  -2  -9  -2  147.89    6.90
   2  -9   2  150.28    6.90
   2  -9   2  145.99    5.10
   2   9   2  137.29    6.70
   2   9   2  143.49    6.80
   2   9   2  148.79    6.40
  -2   9  -2  115.39   19.10
  -2   9  -2  153.88    6.40
  -2   9  -2  151.38    6.60
   2   9   2  176.98   22.20
   2   9   2  150.18    5.20
   2   9   2  168.88   21.00
  -2   9  -2  166.48   20.70
   3  -9   2 3484.95  112.79
  -3  -9  -2 3651.83  113.99
  -3  -9  -2 3550.04  112.79
   3  -9   2 3662.83  113.89
   3   9   2 3805.42  114.19
  -3   9  -2 3689.73  113.29
  -3   9  -2 3618.34  112.79
   3   9   2 3515.95  112.79
   4  -9   2    7.10    2.10
  -4  -9  -2    3.30    0.90
  -4  -9  -2    1.40    1.70
   4  -9   2    4.90    1.00
   4   9   2    3.50    2.20
   4   9   2    3.00    1.00
  -4   9  -2    1.40    1.70
  -4   9  -2    1.10    1.50
  -4   9  -2    3.60    0.90
  -5  -9  -2  175.48    7.70
   5  -9   2  156.38    5.90
   5  -9   2  163.28    8.20
  -5  -9  -2  176.78    6.60
  -5  -9  -2  169.18    5.80
   5   9   2  162.38    6.00
   5   9   2  168.58    8.70
  -5   9  -2  169.48    7.80
  -5   9  -2  181.78    6.80
  -6  -9  -2  987.00   31.50
  -6  -9  -2  969.70   32.70
   6   9   2  973.90   31.00
  -6   9  -2  981.10   31.60
  -6   9  -2  988.90   32.80
  -7  -9  -2  117.79    5.00
  -7  -9  -2  143.09    6.60
  -7   9  -2  123.69    6.30
  -7   9  -2  124.79    5.30
   7   9   2  126.69    4.90
  -8   9  -2  333.97   10.50
  -8   9  -2  292.37   11.00
  -8 -10   2  308.17   11.00
  -8  10   2  308.67   11.00
  -7 -10   2  187.58    7.80
  -7  10   2  178.38    7.80
   7  10  -2  192.68    6.50
  -7  10   2  168.48    6.70
  -6 -10   2  115.99    6.20
   6 -10  -2  116.09    4.60
  -6  10   2  113.59    5.20
   6  10  -2  110.79    4.60
  -6  10   2  119.49    6.30
  -5 -10   2  188.48    8.20
  -5 -10   2  193.28    6.40
   5 -10  -2  191.48    6.50
  -5 -10   2  159.58   10.50
   5 -10  -2  186.88    9.10
  -5  10   2  190.08    7.30
  -5  10   2  200.68    8.40
   5  10  -2  188.88    6.70
   5  10  -2  197.08    9.80
  -4 -10   2  857.31   29.20
   4 -10  -2  898.01   29.10
  -4 -10   2  820.62   30.20
   4 -10  -2  857.61   27.60
  -4  10   2  867.41   29.10
   4  10  -2  882.21   29.60
  -4  10   2  868.61   27.50
   4  10  -2  879.01   27.80
  -4  10   2  956.90   28.60
  -3 -10   2  286.17    9.50
   3 -10  -2  276.07    9.40
  -3 -10   2  279.67   10.80
  -3 -10   2  274.97   11.00
   3 -10  -2  306.97   10.80
  -3  10   2  292.27    9.40
  -3  10   2  288.97   10.80
   3  10  -2  289.27    9.50
   3  10  -2  306.87   11.30
  -3  10   2  293.97   10.00
   2 -10  -2  231.78   27.50
   2 -10  -2  215.38    9.20
  -2 -10   2  223.98    7.50
   2 -10  -2  231.08    8.60
  -2 -10   2  216.68    9.40
  -2 -10   2  223.88    9.20
   2 -10  -2  226.88    7.40
   2 -10  -2  227.38    9.40
   2  10  -2  227.78    9.40
  -2  10   2  225.28    8.90
  -2  10   2  217.88    7.40
   2  10  -2  228.68    9.60
  -2  10   2  174.98   26.20
  -2  10   2  214.88    9.10
   2  10  -2  234.48    9.00
  -2  10   2  225.08    8.00
  -2  10   2  173.38   24.60
   2  10  -2  179.28   28.30
   2  10  -2  250.97   29.00
   1 -10  -2 1404.26   44.70
  -1 -10   2 1401.16   44.50
   1 -10  -2 1429.86   44.30
  -1 -10   2 1340.97   43.20
   1 -10  -2 1342.47   43.20
  -1 -10   2 1323.77   54.79
   1 -10  -2 1348.77   55.99
  -1 -10   2 1405.16   44.70
   1 -10  -2 1402.26   44.50
  -1 -10   2 1418.36   44.40
  -1  10   2 1389.06   44.40
  -1  10   2 1345.27   54.69
   1  10  -2 1409.06   43.30
   1  10  -2 1346.97   44.50
  -1  10   2 1382.76   44.20
   1  10  -2 1382.26   54.89
   1  10  -2 1401.16   44.70
  -1  10   2 1380.46   44.50
   1  10  -2 1467.75   44.60
   1  10  -2 1382.16   56.09
  -1  10   2 1272.67   54.09
   0 -10  -2  463.55   16.20
   0 -10  -2  493.35   14.90
   0 -10   2  472.25   28.50
   0 -10  -2  450.65   35.80
   0 -10   2  466.05   16.10
   0 -10   2  457.85   14.90
   0 -10  -2  456.55   17.10
   0 -10   2  466.55   16.20
   0 -10   2  466.85   16.60
   0 -10  -2  472.35   16.10
   0  10   2  475.45   16.30
   0  10   2  477.25   16.30
   0  10   2  497.95   16.20
   0  10   2  468.05   25.80
   0  10  -2  442.06   26.20
   0  10  -2  473.35   16.30
   0  10  -2  458.75   16.20
   0  10  -2  447.66   25.80
   0  10  -2  486.25   16.20
   0  10   2  486.05   26.60
   0  10  -2  471.05   15.00
   0  10   2  462.55   15.00
   1 -10   2 1488.05   47.70
   1 -10   2 1529.45   58.79
  -1 -10  -2 1436.36   46.40
  -1 -10  -2 1510.85   47.70
   1 -10   2 1516.75   47.50
  -1 -10  -2 1480.65   47.80
   1 -10   2 1393.56   46.40
   1 -10   2 1537.75   47.90
  -1 -10  -2 1465.35   59.79
   1  10   2 1403.16   57.19
   1  10   2 1515.15   47.80
  -1  10  -2 1513.25   47.60
  -1  10  -2 1466.85   47.70
  -1  10  -2 1480.15   57.99
   1  10   2 1454.25   46.40
  -1  10  -2 1487.35   47.50
   1  10   2 1525.25   59.29
   1  10   2 1581.74   47.70
   1  10   2 1481.65   47.70
  -1  10  -2 1403.96   57.99
  -2 -10  -2  613.14   21.50
   2 -10   2  601.34   21.50
  -2 -10  -2  639.74   21.30
  -2 -10  -2  618.94   21.20
   2 -10   2  604.04   21.20
   2 -10   2  641.54   19.70
   2 -10   2  612.54   36.50
   2 -10   2  635.94   20.90
  -2 -10  -2  631.84   19.80
   2  10   2  582.84   37.60
  -2  10  -2  575.34   21.00
  -2  10  -2  636.44   36.30
   2  10   2  673.13   21.20
   2  10   2  601.04   37.80
   2  10   2  620.64   21.50
  -2  10  -2  639.44   19.80
  -2  10  -2  632.34   21.20
   2  10   2  628.34   21.50
  -2  10  -2  645.14   20.30
  -2  10  -2  572.04   35.20
   3 -10   2  759.52   24.50
  -3 -10  -2  790.52   25.90
  -3 -10  -2  775.72   24.60
   3 -10   2  782.72   25.80
  -3  10  -2  792.92   25.10
  -3  10  -2  785.42   24.50
   3  10   2  758.62   24.60
   3  10   2  773.62   26.10
  -4 -10  -2  720.33   22.70
   4 -10   2  730.83   24.20
   4 -10   2  691.23   22.60
  -4 -10  -2  712.03   24.20
   4  10   2  718.03   22.80
  -4  10  -2  746.83   24.40
   4  10   2  678.43   25.50
  -4  10  -2  699.83   22.60
  -4  10  -2  739.73   23.30
  -5 -10  -2  937.91   30.90
  -5 -10  -2  942.01   29.00
   5 -10   2  915.81   29.10
  -5 -10  -2  920.21   29.70
   5 -10   2  889.71   31.00
  -5  10  -2  917.91   30.90
  -5  10  -2  948.51   29.80
   5  10   2  913.51   29.20
   5  10   2  917.11   31.50
  -6 -10  -2   26.00    2.80
   6 -10   2   21.20    2.30
  -6 -10  -2   24.80    4.20
  -6  10  -2   32.50    4.30
   6  10   2   22.90    2.20
  -6  10  -2   32.60    3.20
  -7 -10  -2    3.90    1.40
  -7  10  -2    2.80    1.70
  -7  10  -2    2.10    1.50
   7  10   2    2.50    1.30
  -8  10  -2   79.69    4.40
  -8  10  -2   88.59    4.30
  -8 -11   2   65.99    5.10
  -8  11   2   52.49    4.40
  -7 -11   2  615.74   20.50
   7  11  -2  610.24   19.20
  -7  11   2  573.84   19.40
  -7  11   2  604.14   20.60
  -6 -11   2  118.89    6.30
   6 -11  -2  119.19    4.60
  -6  11   2  125.39    5.40
   6  11  -2  121.59    4.70
  -6  11   2  123.19    6.40
  -5 -11   2  340.77   12.70
   5 -11  -2  318.77   13.70
   5 -11  -2  345.37   11.10
  -5 -11   2  339.77   11.00
  -5  11   2  344.87   12.90
   5  11  -2  332.97   14.70
   5  11  -2  349.37   11.30
  -5  11   2  335.07   11.80
   4 -11  -2 1321.77   42.10
  -4 -11   2 1338.37   42.10
  -4 -11   2 1345.97   43.50
   4 -11  -2 1310.47   43.70
  -4 -11   2 1336.17   43.60
  -4  11   2 1338.07   42.00
   4  11  -2 1329.27   44.20
   4  11  -2 1375.86   42.20
  -4  11   2 1364.26   42.70
  -4  11   2 1357.46   43.70
   3 -11  -2   45.00    4.00
  -3 -11   2   47.20    4.00
  -3 -11   2   35.20    3.90
  -3 -11   2   44.70    2.20
   3 -11  -2   41.80    2.10
   3  11  -2   42.20    4.50
   3  11  -2   42.50    2.40
  -3  11   2   45.60    3.20
  -3  11   2   43.30    3.70
  -3  11   2   43.00    2.10
   2 -11  -2 4699.53  143.69
  -2 -11   2 4340.97  142.39
  -2  11   2 4412.06  142.29
   2  11  -2 4459.45  142.39
  -2  11   2 4386.86  142.69
   2  11  -2 4788.32  145.59
   2  11  -2 4925.21  143.99
  -1 -11   2  167.58    5.80
  -1 -11   2  164.68    8.00
  -1 -11   2  154.88    5.50
   1 -11  -2  164.58    7.70
   1 -11  -2  166.08   22.30
  -1 -11   2  162.38    7.10
   1 -11  -2  164.58    7.90
  -1 -11   2  154.98    7.90
   1 -11  -2  168.18    6.90
  -1  11   2  169.58    7.60
  -1  11   2  147.49   20.10
  -1  11   2  166.78    6.30
  -1  11   2  163.78    7.70
  -1  11   2  166.88    7.40
   1  11  -2  199.48   29.40
  -1  11   2  162.78    5.70
   1  11  -2  195.48   28.70
   1  11  -2  173.68    7.30
   1  11  -2  163.18    8.00
  -1  11   2  168.58   27.10
   1  11  -2  163.98    7.80
   0 -11  -2 1383.06   44.10
   0 -11   2 1383.16   43.70
   0 -11   2 1369.86   44.20
   0 -11   2 1301.87   56.89
   0 -11  -2 1319.77   56.09
   0 -11  -2 1337.97   43.90
   0 -11  -2 1427.06   43.70
   0 -11  -2 1341.97   42.40
   0 -11   2 1330.87   42.40
   0 -11   2 1351.06   43.90
   0  11   2 1359.16   57.79
   0  11   2 1370.26   43.90
   0  11  -2 1263.87   44.40
   0  11  -2 1362.66   42.60
   0  11  -2 1311.17   43.90
   0  11  -2 1345.27   57.59
   0  11   2 1402.06   42.60
   0  11   2 1365.36   43.90
   0  11   2 1419.46   42.40
   0  11  -2 1369.76   43.90
   0  11   2 1295.77   56.99
   0  11  -2 1245.48   57.19
   0  11  -2 1427.56   42.40
  -1 -11  -2 2491.25   77.99
  -1 -11  -2 2393.96   77.89
   1 -11   2 2440.06   90.09
  -1 -11  -2 2389.46   76.19
   1 -11   2 2506.35   77.79
  -1 -11  -2 2461.35   76.29
  -1 -11  -2 2333.57   91.39
   1 -11   2 2538.65   77.99
   1 -11   2 2540.25   77.49
  -1  11  -2 2259.07   89.79
  -1  11  -2 2485.35   76.29
  -1  11  -2 2457.75   76.69
  -1  11  -2 2395.96   77.39
  -1  11  -2 2410.46   90.59
  -1  11  -2 2392.56   77.59
   1  11   2 2562.84   77.69
   1  11   2 2416.06   91.39
  -1  11  -2 2513.25   77.79
   1  11   2 2415.96   77.79
   1  11   2 2387.66   91.19
   1  11   2 2462.95   77.79
  -2 -11  -2  212.38    7.30
   2 -11   2  231.78    8.70
   2 -11   2  218.58    7.20
  -2 -11  -2  187.38    8.70
   2  11   2  223.48    8.90
  -2  11  -2  218.78    7.90
  -2  11  -2  214.48    7.20
   2  11   2  221.68    7.30
  -3 -11  -2 2800.62   89.49
   3 -11   2 2932.31   90.99
   3 -11   2 2712.13   89.49
  -3 -11  -2 2886.81   90.79
   3  11   2 2974.30   91.29
   3  11   2 2767.52   89.59
  -3  11  -2 2930.61   89.99
  -3  11  -2 2957.10   89.49
  -4 -11  -2   37.80    2.10
   4 -11   2   44.30    4.70
   4 -11   2   40.90    2.10
  -4 -11  -2   43.70    4.00
  -4  11  -2   32.10    4.00
   4  11   2   36.00    5.10
  -4  11  -2   39.00    3.30
   4  11   2   40.30    2.40
  -4  11  -2   36.10    2.00
  -5 -11  -2  218.58    8.10
   5 -11   2  213.58    7.50
   5 -11   2  220.18   10.70
  -5 -11  -2  224.08    7.40
  -5 -11  -2  226.38    9.40
  -5  11  -2  225.08    9.50
  -5  11  -2  230.28    8.40
   5  11   2  225.88    7.70
   5  11   2  213.58   11.30
  -6 -11  -2  760.32   24.30
   6 -11   2  736.73   23.80
  -6 -11  -2  746.63   25.50
   6  11   2  766.82   23.90
  -6  11  -2  760.92   24.40
  -6  11  -2  718.13   25.50
  -7 -11  -2   -0.10    1.30
  -7  11  -2   -0.80    1.50
  -7  11  -2    1.80    1.40
   7  11   2   -0.50    1.20
  -8 -11  -2  411.86   14.70
  -8  11  -2  416.16   13.50
  -8  11  -2  426.66   15.00
  -8  12   2   15.90    2.40
   7 -12  -2   90.79    3.90
  -7 -12   2   86.69    4.90
  -7  12   2   88.69    4.90
  -7  12   2   84.69    4.00
   6 -12  -2   14.30    2.00
   6  12  -2   14.40    2.20
  -6  12   2   22.40    3.20
  -6  12   2   18.10    3.60
  -5 -12   2    3.60    0.90
  -5 -12   2    2.50    2.00
   5 -12  -2    1.60    4.70
  -5  12   2    0.70    1.60
   5  12  -2    1.60    5.50
  -5  12   2    5.10    2.10
  -4 -12   2  738.73   24.90
   4 -12  -2  750.42   25.60
  -4 -12   2  750.22   23.60
   4 -12  -2  747.83   23.50
   4  12  -2  723.33   26.00
  -4  12   2  741.43   25.10
  -4  12   2  737.33   24.10
   4  12  -2  746.03   23.70
  -4  12   2  738.83   23.40
  -3 -12   2  218.08    9.00
   3 -12  -2  223.98    7.50
   3 -12  -2  228.68    9.40
  -3 -12   2  216.38    7.70
  -3  12   2  223.38    7.70
   3  12  -2  231.78    7.70
   3  12  -2  223.38    9.80
   2 -12  -2  174.58    7.70
  -2 -12   2  173.38    6.00
   2 -12  -2  173.98    5.90
   2  12  -2  174.98    6.10
  -2  12   2  176.98    6.00
   2  12  -2  170.08    8.00
  -2  12   2  176.28    6.70
  -1 -12   2  113.69    7.70
  -1 -12   2  110.09    6.40
   1 -12  -2  117.29    7.70
   1 -12  -2  124.59    7.90
  -1 -12   2  117.89    4.20
   1 -12  -2  119.59    4.20
   1 -12  -2  119.19    5.90
  -1 -12   2  106.79    7.80
  -1 -12   2  118.49    4.40
   1  12  -2  122.79    8.10
   1  12  -2  113.49    4.60
   1  12  -2  125.29    4.30
   1  12  -2   92.49   27.70
   1  12  -2  102.49   27.50
   1  12  -2  112.79    7.80
  -1  12   2  117.79    4.30
  -1  12   2  130.19    5.00
   1  12  -2  116.49    6.10
   0 -12  -2    1.70    0.80
   0 -12  -2    1.90    1.10
   0 -12  -2    0.60    3.00
   0 -12   2   11.00    3.20
   0 -12  -2    5.20    3.20
   0 -12   2   11.30   17.20
   0 -12   2    3.40    1.10
   0 -12  -2    0.20    1.80
   0 -12   2    1.00    3.30
   0 -12   2    2.70    0.80
   0 -12   2    1.30    1.70
   0  12  -2   -3.90   21.50
   0  12   2    1.30    3.10
   0  12  -2    0.20    2.40
   0  12   2    1.40    2.80
   0  12   2   61.59   22.60
   0  12  -2    4.50    1.10
   0  12  -2    6.50    3.30
   0  12   2    1.30    0.80
   0  12  -2   -0.10    0.90
   0  12  -2    5.10    3.40
   0  12   2    0.30    0.80
   0  12   2  -11.40   21.00
   0  12   2    0.10    2.10
   0  12  -2   35.70   23.20
   1 -12   2  741.93   23.70
  -1 -12  -2  706.43   22.00
  -1 -12  -2  692.93   24.40
  -1 -12  -2  643.14   24.40
   1 -12   2  687.93   24.60
   1 -12   2  701.73   22.10
   1 -12   2  690.83   24.70
  -1 -12  -2  704.93   22.20
  -1  12  -2  715.63   22.20
   1  12   2  658.33   24.30
   1  12   2  716.53   23.80
   1  12   2  652.43   48.20
   1  12   2  693.53   22.30
   1  12   2  679.13   48.80
  -1  12  -2  714.33   22.60
   1  12   2  729.53   22.10
   1  12   2  679.93   24.40
   2 -12   2  105.29    5.70
  -2 -12  -2  107.19    3.90
   2 -12   2   96.39    3.80
  -2  12  -2  105.69    3.90
   2  12   2  104.59    4.00
  -2  12  -2  105.29    4.70
   2  12   2  105.39    5.90
  -3 -12  -2  598.24   18.90
  -3 -12  -2  560.64   20.20
   3 -12   2  584.54   20.50
   3 -12   2  596.54   18.80
   3  12   2  588.04   18.90
   3  12   2  600.74   20.90
  -3  12  -2  599.04   19.40
  -4 -12  -2    2.40    2.10
   4 -12   2    1.00    1.00
   4 -12   2    9.50    3.10
  -4 -12  -2    1.50    0.90
  -4  12  -2    0.20    1.80
   4  12   2    0.30    1.10
   4  12   2   -1.70    3.20
  -4  12  -2   -0.20    1.50
  -4  12  -2    1.30    0.90
  -5 -12  -2  519.25   16.30
   5 -12   2  493.85   20.30
   5 -12   2  482.65   16.80
  -5 -12  -2  507.05   18.20
  -5 -12  -2  514.55   17.00
  -5  12  -2  515.35   18.40
   5  12   2  502.35   16.60
   5  12   2  545.95   22.30
  -5  12  -2  520.85   17.20
   6 -12   2   -1.10    1.10
  -6 -12  -2    0.30    1.50
   6  12   2    0.10    1.10
  -6  12  -2    1.00    1.90
   7 -12   2   19.30    2.50
  -7 -12  -2   26.50    2.20
  -7  12  -2   22.60    2.60
  -7  12  -2   23.80    3.20
   7  12   2   22.60    2.10
  -8 -12  -2  124.39    5.50
  -8  12  -2  130.09    4.70
  -8  13   2   65.99    3.30
  -7 -13   2   88.09    5.00
   7 -13  -2   79.39    3.70
   7  13  -2   88.99    3.50
  -7  13   2   84.89    3.80
  -7  13   2   82.99    4.60
   6 -13  -2  759.72   23.80
  -6 -13   2  744.83   25.10
  -6  13   2  730.23   24.20
  -6  13   2  751.02   25.30
   6  13  -2  757.72   23.90
  -5 -13   2  531.95   18.80
   5 -13  -2  560.34   17.50
  -5 -13   2  537.25   17.30
  -5  13   2  537.35   18.00
  -5  13   2  536.95   19.10
   5  13  -2  549.25   17.60
   4 -13  -2  432.36   13.90
  -4 -13   2  426.76   13.80
  -4 -13   2  432.96   15.30
   4 -13  -2  414.16   16.40
  -4  13   2  417.06   13.70
  -4  13   2  429.36   15.50
   4  13  -2  422.16   17.30
  -4  13   2  434.76   14.60
   4  13  -2  430.46   14.00
   3 -13  -2  448.96   14.30
   3 -13  -2  449.06   16.40
  -3 -13   2  425.16   15.70
  -3  13   2  447.96   14.30
  -3  13   2  437.86   15.70
   3  13  -2  450.45   14.40
  -3  13   2  445.26   14.90
   3  13  -2  435.46   17.00
   2 -13  -2  726.23   24.30
   2 -13  -2  713.73   22.50
  -2 -13   2  734.53   22.60
  -2  13   2  717.53   22.50
   2  13  -2  704.73   22.50
   2  13  -2  701.63   24.60
   2  13  -2  644.14   22.70
  -2  13   2  721.23   23.00
  -1 -13   2  215.28    7.30
   1 -13  -2  210.88    7.70
   1 -13  -2  221.58    7.30
   1 -13  -2  222.58    9.20
  -1 -13   2  222.18    7.50
   1  13  -2  214.38    7.60
  -1  13   2  220.38    7.40
   1  13  -2  227.18    7.40
   1  13  -2  223.78    9.60
   0 -13   2 1426.96   51.19
   0 -13  -2 1549.45   51.39
   0 -13  -2 1613.44   50.49
   0 -13  -2 1433.66   51.39
   0 -13   2 1481.25   51.59
   0 -13   2 1527.45   48.70
   0 -13  -2 1621.44   48.90
   0 -13  -2 1510.25   48.70
   0 -13   2 1559.74   48.90
   0 -13   2 1581.54   50.39
   0  13   2 1590.54   48.80
   0  13   2 1654.43   50.69
   0  13  -2 1596.94   48.90
   0  13   2 1590.04   48.90
   0  13  -2 1594.54   50.69
  -1 -13  -2 1187.48   37.60
   1 -13   2 1144.49   36.00
  -1 -13  -2 1147.79   36.20
   1 -13   2 1163.18   37.80
   1 -13   2 1104.09   36.30
  -1 -13  -2 1100.29   36.00
  -1  13  -2 1182.18   36.60
  -1  13  -2 1146.39   36.10
   1  13   2 1152.98   37.90
   1  13   2 1137.99   36.10
   1  13   2 1150.78   36.20
   2 -13   2  284.77    9.00
   2 -13   2  274.37   10.90
  -2 -13  -2  276.47    9.10
  -2 -13  -2  232.48   10.30
   2  13   2  276.37    9.00
  -2  13  -2  276.27    9.00
  -2  13  -2  283.47    9.70
   2  13   2  280.87   11.30
   2  13   2  253.37    9.30
  -3 -13  -2 1680.73   56.69
   3 -13   2 1744.73   55.39
   3 -13   2 1760.82   57.29
  -3 -13  -2 1780.32   55.49
  -3  13  -2 1800.22   55.39
   3  13   2 1759.02   57.59
  -3  13  -2 1858.91   55.99
   3  13   2 1758.42   55.49
  -4 -13  -2  289.87    9.50
  -4 -13  -2  272.57   11.20
   4 -13   2  283.67   12.40
   4 -13   2  291.37    9.50
   4  13   2  286.47    9.60
  -4  13  -2  287.57   11.40
   4  13   2  279.97   13.00
  -4  13  -2  283.27    9.30
  -4  13  -2  289.47   10.30
  -5 -13  -2   66.19    3.70
  -5 -13  -2   70.49    5.40
  -5 -13  -2   67.79    2.90
   5 -13   2   70.49    3.10
   5  13   2   73.99    3.30
  -5  13  -2   71.09    5.20
  -5  13  -2   68.89    4.10
   6 -13   2  505.35   16.50
  -6 -13  -2  507.15   16.90
  -6 -13  -2  518.85   18.30
  -6  13  -2  521.45   17.10
  -6  13  -2  501.95   18.10
   6  13   2  541.85   16.70
   7 -13   2  271.77    9.50
  -7 -13  -2  270.47   10.30
  -7 -13  -2  303.67   11.00
   7  13   2  290.87    9.50
  -7  13  -2  287.87   10.50
  -7  13  -2  304.17    9.90
  -8 -13  -2  204.38    7.20
   7 -14  -2    1.40    1.40
  -7  14   2    2.30    1.20
   7  14  -2    0.30    1.10
  -6 -14   2   31.10    3.70
   6 -14  -2   30.10    2.20
  -6  14   2   32.40    3.60
   6  14  -2   34.60    2.30
  -6  14   2   30.70    2.80
  -5 -14   2  260.57    8.80
  -5 -14   2  270.17   10.40
   5 -14  -2  275.67    9.00
   5  14  -2  267.17    9.10
  -5  14   2  275.37    9.80
  -5  14   2  261.57   10.70
  -4 -14   2  227.28    9.40
   4 -14  -2  245.28    8.00
   4 -14  -2  224.68   11.60
  -4 -14   2  233.68    7.90
  -4  14   2  234.98    9.70
  -4  14   2  236.68    7.80
  -4  14   2  239.48    8.80
   4  14  -2  218.48   12.70
   4  14  -2  236.68    8.10
  -3 -14   2  252.27   10.10
   3 -14  -2  248.28    8.40
   3 -14  -2  252.37   11.10
  -3 -14   2  252.67    8.50
  -3  14   2  245.18    8.30
   3  14  -2  262.67    8.60
   3  14  -2  243.48   12.00
  -3  14   2  247.88    9.90
  -3  14   2  245.78    9.10
  -2 -14   2  244.98    8.30
   2 -14  -2  248.98    8.20
   2 -14  -2  236.98   10.50
  -2  14   2  252.97    8.90
   2  14  -2  249.97    8.30
   2  14  -2  226.38    8.60
  -2  14   2  251.27    8.30
   2  14  -2  248.98   11.30
   1 -14  -2    0.60    2.40
   1 -14  -2    1.20    0.80
  -1 -14   2    1.90    0.90
   1 -14  -2    4.10    1.30
  -1  14   2    2.30    0.90
   1  14  -2    2.30    3.00
   1  14  -2    1.60    1.00
   1  14  -2    1.20    1.10
   0 -14  -2   41.60    4.90
   0 -14   2   39.30    2.00
   0 -14   2   37.30    4.70
   0 -14  -2   37.10    2.30
   0 -14  -2   39.80    2.00
   0 -14   2   38.30    2.40
   0  14   2   44.70    2.30
   0  14  -2   39.40    2.30
   0  14  -2   41.90    2.30
   0  14   2   40.70    2.20
   1 -14   2    1.20    1.40
   1 -14   2    2.40    2.40
   1 -14   2    1.00    0.80
  -1 -14  -2    0.30    0.80
  -1  14  -2    0.90    1.60
   1  14   2    1.00    0.90
   1  14   2    0.60    1.00
   1  14   2    5.60    3.00
  -1  14  -2    1.20    1.10
   2 -14   2  235.68    8.00
  -2 -14  -2  242.48    8.10
  -2 -14  -2  233.98    9.70
   2 -14   2  232.78   10.30
   2  14   2  227.18    8.30
  -2  14  -2  236.78    8.00
  -2  14  -2  244.78    8.80
   2  14   2  241.48    8.10
   2  14   2  247.78   10.80
   3 -14   2   93.39    6.80
   3 -14   2   99.69    3.90
  -3 -14  -2   95.39    3.90
   3  14   2   97.59    7.70
   3  14   2   96.89    4.00
  -3  14  -2   97.59    3.80
  -3  14  -2  108.09    4.90
   4 -14   2   29.00    2.10
  -4 -14  -2   26.90    1.90
   4 -14   2   22.70    4.70
   4  14   2   32.60    5.70
  -4  14  -2   27.90    1.90
   4  14   2   26.40    2.40
  -4  14  -2   24.70    3.30
  -4  14  -2   26.40    4.00
  -5 -14  -2   49.00    5.00
  -5 -14  -2   56.19    3.40
   5 -14   2   51.99    2.70
  -5 -14  -2   56.59    2.50
   5  14   2   56.59    2.80
  -5  14  -2   50.99    4.60
  -5  14  -2   55.39    3.80
  -6 -14  -2    3.00    1.30
   6 -14   2    3.20    1.10
   6  14   2    2.10    1.20
  -6  14  -2    7.90    1.90
  -6  14  -2    0.80    1.50
  -7 -14  -2  144.99    5.80
   7 -14   2  162.08    5.80
  -7 -14  -2  166.58    7.10
   7  14   2  166.98    5.60
  -7  14  -2  171.08    6.00
  -7  14  -2  163.28    6.60
  -7 -15   2   51.09    3.80
   7  15  -2   63.09    2.70
  -7  15   2   59.79    3.40
  -6 -15   2  363.16   13.70
   6 -15  -2  399.56   12.60
  -6  15   2  401.06   13.90
  -6  15   2  382.16   13.00
   6  15  -2  403.36   12.70
   5 -15  -2  100.69    3.80
  -5 -15   2   84.49    5.50
  -5 -15   2   95.79    3.60
   5  15  -2  100.49    4.00
  -5  15   2   98.79    5.60
  -4 -15   2  187.28    8.60
  -4 -15   2  199.38    7.00
   4 -15  -2  208.68    7.10
  -4  15   2  209.28    8.70
   4  15  -2  215.08    7.20
  -4  15   2  196.98    7.80
  -4  15   2  200.48    6.80
   3 -15  -2  724.23   22.30
  -3 -15   2  689.53   22.30
   3 -15  -2  664.33   25.00
   3  15  -2  709.93   22.40
  -3  15   2  708.53   22.90
  -3  15   2  707.83   23.80
  -3  15   2  712.43   22.20
   3  15  -2  663.63   25.80
   2 -15  -2    4.60    3.10
   2 -15  -2    1.90    1.00
   2  15  -2    2.80    1.50
   2  15  -2    2.10    1.20
  -2  15   2    2.40    0.90
   2  15  -2    4.90    4.30
   1 -15  -2 1709.93   54.09
   1 -15  -2 1729.93   56.19
   1 -15  -2 1690.03   53.79
  -1 -15   2 1694.43   53.99
   1  15  -2 1769.52   53.99
  -1  15   2 1723.33   53.89
   1  15  -2 1746.53   53.79
   1  15  -2 1676.23   56.49
   0 -15   2  705.83   25.60
   0 -15   2  766.32   23.60
   0 -15  -2  724.43   23.50
   0 -15  -2  721.73   23.00
   0 -15  -2  728.83   25.70
   0 -15   2  735.23   23.00
   0  15  -2  659.23   23.30
   0  15   2  729.03   23.10
   0  15  -2  742.73   23.20
   0  15   2  747.53   23.20
  -1 -15  -2  183.28    6.40
   1 -15   2  172.68    9.00
   1 -15   2  180.98    6.20
   1  15   2  168.08    9.70
   1  15   2  180.58    6.40
  -1  15  -2  190.08    7.10
  -1  15  -2  176.98    6.30
   1  15   2  182.48    6.30
  -2 -15  -2 1100.59   34.70
   2 -15   2 1070.59   37.00
  -2 -15  -2 1150.88   36.10
   2 -15   2 1106.29   34.60
   2  15   2 1116.69   34.60
   2  15   2 1059.99   34.80
  -2  15  -2 1081.69   35.10
   2  15   2 1054.29   37.30
  -2  15  -2 1123.39   34.60
  -3 -15  -2   40.70    4.20
   3 -15   2   46.20    6.90
  -3 -15  -2   45.30    2.40
   3 -15   2   45.40    2.50
   3  15   2   47.70    2.70
  -3  15  -2   54.39    3.90
  -3  15  -2   44.20    2.40
   3  15   2   46.00    6.00
  -4 -15  -2  648.74   23.60
   4 -15   2  716.63   22.20
  -4 -15  -2  668.23   22.20
  -4  15  -2  704.93   22.90
  -4  15  -2  714.93   24.00
   4  15   2  692.63   22.30
  -4  15  -2  721.93   22.10
   5 -15   2  119.49    4.40
  -5 -15  -2  120.39    4.90
  -5 -15  -2  114.09    4.10
  -5 -15  -2  105.99    6.30
   5  15   2  120.99    4.50
  -5  15  -2  128.09    7.60
  -5  15  -2   93.79    7.80
  -6 -15  -2  113.39    4.50
   6 -15   2  116.39    4.30
  -6 -15  -2  110.19    6.10
  -6  15  -2  117.29    5.70
   6  15   2  120.19    4.40
  -6  15  -2  118.89    5.00
  -7 -15  -2  394.76   13.60
  -7  15  -2  398.86   13.60
   7  15   2  407.56   12.90
  -7  15  -2  401.46   13.30
  -7  16   2    1.80    1.00
   6 -16  -2   12.10    1.80
   6  16  -2   15.00    1.80
  -6  16   2   16.00    2.80
  -5 -16   2  454.55   14.60
  -5 -16   2  420.16   15.90
   5 -16  -2  486.75   14.80
  -5  16   2  447.96   15.20
   5  16  -2  470.35   14.90
  -5  16   2  463.45   16.20
  -4 -16   2  517.25   16.50
   4 -16  -2  539.25   16.60
  -4 -16   2  445.06   17.80
  -4  16   2  516.15   17.10
  -4  16   2  512.45   18.10
   4  16  -2  527.35   16.60
  -4  16   2  528.15   16.40
   3 -16  -2   45.90    2.70
   3 -16  -2   38.90    6.20
  -3 -16   2   49.00    2.50
  -3  16   2   43.70    2.30
   3  16  -2   44.90    3.40
  -3  16   2   46.40    4.10
   3  16  -2   39.20    7.70
  -2 -16   2   63.89    3.00
   2 -16  -2   66.29    7.60
   2 -16  -2   68.49    3.00
  -2  16   2   63.19    2.90
   2  16  -2   63.59    3.20
   2  16  -2   46.20    6.90
   2  16  -2   70.29    3.40
  -2  16   2   67.89    4.50
   1 -16  -2    5.90    1.10
   1 -16  -2    3.70    1.30
   1 -16  -2    4.80    4.30
   1  16  -2    5.80    1.20
   1  16  -2    9.30    1.20
  -1  16   2    6.10    1.10
   0 -16  -2   20.60    1.90
   0 -16  -2   16.20    1.70
   0 -16   2   17.40    1.70
   0  16  -2   18.60    1.90
   0  16   2   16.80    1.80
   1 -16   2  184.28    6.70
   1 -16   2  188.28    6.40
  -1 -16  -2  180.28    6.60
   1 -16   2  178.48   10.20
  -1  16  -2  191.78    6.60
   1  16   2  186.78    6.50
   1  16   2  188.48    6.60
   2 -16   2    8.60    4.30
  -2 -16  -2    8.20    1.20
   2 -16   2    7.40    1.20
  -2  16  -2    8.90    2.10
   2  16   2    7.70    1.40
  -2  16  -2    7.70    1.20
   2  16   2    6.00    5.70
   2  16   2    7.80    1.30
  -3 -16  -2   16.20    1.80
   3 -16   2    7.60    5.60
  -3  16  -2   14.00    2.40
  -3  16  -2   15.50    1.70
   3  16   2   26.10    6.70
  -4 -16  -2  140.79    7.00
  -4 -16  -2  137.49    5.10
   4 -16   2  145.29    5.20
   4  16   2  146.19    5.30
  -4  16  -2  142.59    5.00
  -4  16  -2  137.79    6.20
  -4  16  -2  142.09    7.10
  -5 -16  -2   72.79    3.60
  -5 -16  -2   73.39    2.90
  -5 -16  -2   66.59    4.90
   5 -16   2   75.29    3.20
  -5  16  -2   79.09    4.20
   5  16   2   78.29    3.40
  -5  16  -2   79.69    5.00
  -6 -16  -2  478.15   15.70
   6 -16   2  510.25   15.60
  -6 -16  -2  488.45   16.70
   6  16   2  469.05   16.20
  -6  16  -2  489.25   16.70
  -6  16  -2  485.15   16.00
  -7  16  -2   24.70    2.40
  -7  17   2    9.80    2.00
   6 -17  -2  657.43   21.00
  -6  17   2  653.83   21.90
   6  17  -2  682.73   21.10
   5 -17  -2   33.50    2.10
  -5 -17   2   31.50    1.70
  -5  17   2   32.10    3.40
   5  17  -2   30.90    2.20
  -4 -17   2    6.50    1.10
   4 -17  -2    5.90    1.10
  -4  17   2    5.90    1.00
   4  17  -2    6.20    1.30
  -4  17   2    4.50    1.70
  -3 -17   2 2084.89   69.39
   3 -17  -2 2222.08   69.39
  -3  17   2 2242.58   69.39
  -3  17   2 2250.17   70.79
   3  17  -2 2288.77   69.49
   2 -17  -2  118.09   11.00
  -2 -17   2  144.99    5.30
   2 -17  -2  144.69    5.20
   2  17  -2  141.79    5.30
   2  17  -2  136.79    5.50
  -2  17   2  146.19    6.70
  -2  17   2  145.89    5.20
   1 -17  -2 1468.15   50.19
  -1 -17   2 1472.55   46.00
   1 -17  -2 1452.45   45.80
   1 -17  -2 1442.46   46.00
  -1  17   2 1485.05   45.90
   1  17  -2 1426.26   45.80
   1  17  -2 1454.75   45.90
   0 -17   2  886.71   28.70
   0 -17  -2  918.91   28.70
   0 -17  -2  878.61   28.40
   0 -17   2  881.01   28.40
   0  17  -2  920.21   28.60
   0  17   2  910.71   28.60
  -1 -17  -2   38.20    2.40
   1 -17   2   34.00    2.70
   1 -17   2   36.70    2.20
   1 -17   2   26.50    6.70
  -1  17  -2   38.30    2.40
   1  17   2   40.80    2.40
   1  17   2   40.30    2.40
   2 -17   2  829.22   25.50
  -2 -17  -2  802.52   25.60
   2 -17   2  738.03   29.20
  -2  17  -2  830.72   25.50
   2  17   2  812.52   25.50
   2  17   2  787.72   25.60
   3 -17   2   70.79    3.10
  -3 -17  -2   71.29    3.10
  -3  17  -2   67.09    3.00
   3  17   2   72.49    3.30
  -3  17  -2   63.39    4.20
  -4 -17  -2  997.40   32.80
   4 -17   2 1001.30   31.50
  -4 -17  -2  966.90   32.00
  -4  17  -2  979.60   31.30
   4  17   2 1013.30   31.60
  -4  17  -2  983.80   32.10
  -4  17  -2 1034.50   33.30
  -5 -17  -2  403.76   13.00
   5 -17   2  421.36   13.30
  -5 -17  -2  403.36   13.50
  -5 -17  -2  409.86   14.40
  -5  17  -2  409.46   14.70
   5  17   2  416.96   13.30
  -5  17  -2  399.66   13.70
  -6 -17  -2    1.80    1.20
   6 -17   2   -0.50    0.90
  -6 -17  -2    4.60    2.10
   6  17   2    0.70    0.90
  -6  17  -2    0.70    1.20
  -6  17  -2   -1.40    1.40
   6 -18  -2    6.80    1.00
  -6  18   2    5.70    1.20
   6  18  -2    6.90    1.10
   5 -18  -2  413.16   13.40
  -5 -18   2  415.06   13.20
  -5  18   2  412.76   14.50
   5  18  -2  419.26   13.40
   4 -18  -2  350.96   11.40
  -4 -18   2  348.47   11.30
   4  18  -2  348.87   11.40
  -4  18   2  345.57   11.10
  -4  18   2  338.07   12.60
   3 -18  -2  140.19    5.10
  -3 -18   2  139.49    5.10
   3  18  -2  141.19    5.20
  -3  18   2  137.89    5.00
  -3  18   2  138.79    6.60
  -2 -18   2   15.00    1.80
   2 -18  -2   16.60    1.80
   2  18  -2   16.70    2.00
  -2  18   2   16.60    1.80
   2  18  -2   15.40    1.70
  -2  18   2   19.70    3.20
   1 -18  -2  360.86   11.90
   1 -18  -2  329.47   12.00
  -1 -18   2  356.76   11.80
   1  18  -2  357.46   11.80
  -1  18   2  366.36   11.70
   0 -18   2  790.02   25.80
   0 -18  -2  803.22   25.80
   0  18  -2  821.52   25.70
   0  18   2  806.72   25.70
   1 -18   2  901.51   29.10
  -1 -18  -2  930.81   29.00
   1 -18   2  880.91   28.90
  -1  18  -2  934.61   28.90
   1  18   2  901.91   29.00
   2 -18   2   27.00    2.00
  -2 -18  -2   24.10    2.00
   2  18   2   28.80    2.00
   2  18   2   19.90    2.20
  -2  18  -2   21.90    2.00
   3 -18   2   46.00    2.40
  -3 -18  -2   45.00    2.50
   3  18   2   41.20    2.50
  -3  18  -2   45.00    2.30
  -3  18  -2   44.60    4.30
   4 -18   2  405.36   12.60
  -4 -18  -2  378.86   12.50
   4  18   2  399.96   12.60
  -4  18  -2  378.76   12.30
  -4  18  -2  363.16   13.10
  -4  18  -2  382.46   14.00
   5 -18   2  111.69    4.10
  -5 -18  -2  109.49    4.30
  -5 -18  -2  110.59    3.80
  -5  18  -2  116.29    5.50
  -5  18  -2  102.69    4.70
   5  18   2  111.99    4.10
   6 -18   2  214.98    7.10
  -6  18  -2  218.68    9.40
   6  18   2  208.38    7.10
  -6  19   2  536.55   17.50
  -5 -19   2   21.30    1.50
   5 -19  -2   26.70    1.80
   5  19  -2   30.70    2.00
  -5  19   2   29.30    2.80
  -4 -19   2  197.78    6.80
   4 -19  -2  204.98    6.90
  -4  19   2  200.08    8.10
  -4  19   2  207.18    6.60
   4  19  -2  202.18    7.00
   3 -19  -2  667.73   21.10
  -3 -19   2  657.53   21.20
   3  19  -2  662.43   21.10
  -3  19   2  656.93   22.40
  -3  19   2  666.43   21.10
   2 -19  -2    6.40    1.10
  -2 -19   2    5.30    1.10
   2  19  -2    4.90    1.20
  -2  19   2    3.90    1.00
  -2  19   2    3.50    1.50
   2  19  -2    6.00    1.60
  -1 -19   2  478.55   15.60
   1 -19  -2  481.35   15.70
   1 -19  -2  469.05   15.40
  -1  19   2  482.55   16.70
  -1  19   2  473.55   15.50
   1  19  -2  480.45   15.60
   0 -19  -2  423.56   14.00
   0 -19   2  420.06   13.90
   0  19  -2  429.26   13.90
   0  19   2  420.86   13.90
   1 -19   2  386.66   12.70
  -1 -19  -2  393.86   12.90
   1 -19   2  386.96   13.00
  -1  19  -2  395.26   12.90
   1  19   2  392.56   12.90
   2 -19   2 1963.60   59.49
  -2 -19  -2 1878.11   59.69
  -2  19  -2 1909.51   59.59
   2  19   2 1849.71   59.49
   3 -19   2   59.09    2.70
  -3 -19  -2   58.09    2.80
  -3  19  -2   59.79    4.40
  -3  19  -2   60.99    2.70
   3  19   2   58.59    2.80
   4 -19   2  557.24   17.20
  -4 -19  -2  531.65   17.10
  -4  19  -2  527.55   16.90
  -4  19  -2  532.75   18.50
   4  19   2  532.95   17.20
   5 -19   2  455.85   14.10
  -5 -19  -2  431.86   14.40
  -5  19  -2  435.96   15.10
   5  19   2  440.96   14.10
  -6  19  -2   31.10    2.40
   5 -20  -2  256.57    8.40
   5  20  -2  255.07    8.40
   4 -20  -2   35.40    2.00
  -4 -20   2   36.40    1.80
  -4  20   2   35.30    1.60
   4  20  -2   35.30    2.20
  -4  20   2   36.60    3.10
  -3 -20   2    4.80    0.90
   3 -20  -2    6.90    1.10
  -3  20   2    4.90    0.90
  -3  20   2    3.00    1.30
   3  20  -2    3.30    1.10
  -2 -20   2  278.17    9.40
   2 -20  -2  280.57    9.30
   2  20  -2  280.77    9.50
  -2  20   2  274.67   10.40
  -2  20   2  287.27    9.30
  -1 -20   2  637.94   20.50
   1 -20  -2  616.94   20.40
   1 -20  -2  594.74   20.00
   1  20  -2  656.03   20.50
  -1  20   2  633.84   21.30
  -1  20   2  638.64   20.20
   0 -20  -2  165.18    6.50
   0 -20   2  179.58    6.70
   0  20   2  173.38    6.20
   0  20  -2  178.98    6.20
   0  20   2  168.98    7.50
  -1 -20  -2  165.28    6.70
   1 -20   2  164.48    6.10
   1 -20   2  159.98    5.70
  -1  20  -2  166.88    5.90
   1  20   2  168.18    6.00
  -2 -20  -2   96.59    3.90
   2 -20   2   96.29    3.80
   2  20   2  102.99    4.00
  -2  20  -2   96.49    3.80
  -3 -20  -2   79.29    3.20
   3 -20   2   78.19    3.20
  -3  20  -2   75.89    4.60
   3  20   2   72.19    3.20
  -3  20  -2   79.39    3.00
  -4 -20  -2  481.05   15.10
  -4 -20  -2  473.25   15.30
   4 -20   2  493.55   15.20
  -4  20  -2  453.45   14.90
  -4  20  -2  480.35   16.30
   4  20   2  455.35   15.10
   5 -20   2    2.80    0.90
  -5 -20  -2    2.00    1.20
   5  20   2    1.30    1.10
  -5  20  -2    0.40    1.10
  -5  21   2   45.50    2.80
   4 -21  -2   33.60    1.80
  -4 -21   2   29.90    1.60
  -4  21   2   30.00    2.70
  -3 -21   2  980.00   31.00
   3 -21  -2  979.10   31.00
  -3  21   2  976.00   31.80
  -3  21   2 1001.60   30.90
  -2 -21   2  293.27    9.70
   2 -21  -2  290.77    9.60
   2  21  -2  294.77    9.80
  -2  21   2  297.07    9.60
  -2  21   2  290.17   10.60
  -1 -21   2  220.18    7.50
   1 -21  -2  207.98    7.60
  -1  21   2  215.18    8.50
   1  21  -2  223.08    7.50
  -1  21   2  223.78    7.40
   0 -21   2   82.39    3.50
   0 -21  -2   83.99    3.50
   0  21  -2   87.99    3.50
   0  21   2   84.59    3.50
   1 -21   2  124.19    4.80
  -1 -21  -2  116.39    4.50
   1  21   2  120.19    4.50
  -1  21  -2  123.49    4.50
   2 -21   2  795.22   25.40
  -2 -21  -2  793.32   25.50
   2  21   2  804.32   25.60
  -2  21  -2  818.02   25.50
  -2  21  -2  809.22   26.70
  -3 -21  -2   72.89    3.00
   3 -21   2   71.69    3.10
  -3  21  -2   75.49    4.30
  -3  21  -2   73.69    2.80
  -4 -21  -2  311.87    9.90
   4 -21   2  297.07    9.90
  -4  21  -2  311.17   10.90
  -5  21  -2  233.08    8.10
  -4 -22   2   14.80    1.10
  -4  22   2   12.70    2.30
  -3 -22   2   35.70    1.80
   3 -22  -2   34.00    2.10
  -3  22   2   36.20    4.20
  -3  22   2   35.20    1.60
  -2 -22   2   23.90    1.60
   2  22  -2   21.40    2.10
  -2  22   2   22.10    1.50
  -2  22   2   18.00    2.90
   1 -22  -2    0.10    1.20
  -1 -22   2    1.10    0.90
   1  22  -2   -0.70    1.00
  -1  22   2    0.20    0.80
   0 -22  -2   24.90    1.90
   0 -22   2   28.60    2.00
   0  22   2   26.00    1.80
   0  22  -2   25.10    1.80
   1 -22   2    2.30    1.20
  -1 -22  -2    2.30    0.90
   1  22   2    2.50    0.90
  -1  22  -2    2.70    0.90
  -2 -22  -2    7.50    1.00
   2  22   2    7.30    1.20
  -2  22  -2    6.00    1.30
  -2  22  -2    4.60    0.90
  -3 -22  -2   23.50    1.50
   3 -22   2   19.70    1.80
  -3  22  -2   21.70    1.30
  -3  22  -2   22.50    2.60
  -4 -22  -2  336.07   10.50
  -4 -22  -2  315.07   10.70
  -4  22  -2  343.57   11.30
  -3 -23   2  177.48    5.80
  -3  23   2  167.48    5.60
  -2 -23   2  182.48    6.10
  -2  23   2  183.58    6.00
   2  23  -2  172.48    6.20
   1 -23  -2  210.78    7.40
  -1 -23   2  217.38    7.20
  -1  23   2  214.68    7.10
   1  23  -2  212.88    7.20
   0 -23   2  215.58    7.20
   0 -23  -2  203.48    7.20
   0  23   2  213.58    7.10
   0  23  -2  216.18    7.10
   1 -23   2  140.29    5.10
  -1 -23  -2  137.39    4.90
  -1  23  -2  132.99    5.70
   1  23   2  137.79    4.80
  -1  23  -2  136.19    4.80
  -2 -23  -2  127.69    4.40
   2  23   2  126.59    4.60
  -2  23  -2  122.09    5.20
  -2  23  -2  123.49    4.30
  -3 -23  -2  171.58    5.80
  -3 -23  -2  159.18    5.60
  -3  23  -2  167.78    6.30
  -3  23  -2  163.78    5.30
  -4  23  -2   85.69    4.10
  -3 -24   2   55.69    2.10
  -2 -24   2   13.00    1.20
  -2  24   2   10.70    1.00
   1  24  -2   27.80    1.70
  -1  24   2   29.00    1.50
   0 -24   2   74.39    3.00
   0 -24  -2   76.09    3.10
   0  24  -2   71.19    3.90
   0  24  -2   78.69    2.90
   0  24   2   79.49    2.90
  -1 -24  -2   83.69    3.80
   1  24   2  101.29    3.50
  -1  24  -2  106.09    3.50
  -1  24  -2   96.49    4.30
  -2 -24  -2   14.10    1.20
  -2  24  -2   14.40    2.20
  -2  24  -2   13.80    1.10
  -3 -24  -2   17.30    1.10
  -2 -25   2  365.46   11.60
  -1 -25   2   25.80    1.50
  -1  25   2   25.70    1.30
   1  25  -2   27.20    2.30
   0  25   2  109.89    3.80
   0  25  -2  110.39    3.80
  -1 -25  -2  205.48    6.70
  -1  25  -2  204.28    6.60
  -2 -25  -2   -0.10    0.70
  -9   0   3   -0.30    2.00
  -8   0   3    1.30    1.80
  -8   0   3   -1.10    1.60
  -7   0   3    0.40    2.20
  -7   0   3   -0.60    1.70
  -6   0   3    1.00    2.00
   6   0  -3    1.00    3.10
  -6   0   3    0.90    1.70
  -5   0   3   -0.60    1.30
   5   0  -3    0.30    1.60
  -5   0   3    1.00    1.80
   4   0  -3    1.20    1.10
  -4   0   3    0.40    1.30
  -4   0   3    0.70    1.60
   4   0  -3    1.50    1.70
   3   0  -3    0.90    1.10
   3   0  -3    0.90    1.00
   3   0  -3    2.70    1.00
  -3   0   3    1.50    3.00
   3   0  -3   -2.50    5.50
   3   0  -3    0.90    0.90
  -3   0   3    1.40    0.50
  -2   0   3   -3.20    4.80
   2   0  -3   -2.10    0.90
   2   0  -3   -2.70    0.90
  -2   0   3   -1.90    0.80
   2   0  -3   -3.10    5.80
  -2   0   3   -2.50    0.70
   2   0  -3   -2.40    0.80
   2   0  -3   -4.00    1.10
   1   0  -3    0.80    0.90
   1   0  -3    0.00    0.90
  -1   0   3    1.30    0.70
  -1   0   3    0.30    5.30
  -1   0   3   -0.20    0.50
  -1   0   3   -0.40    0.80
   1   0  -3    0.50    1.00
   1   0  -3    0.40    5.90
   1   0  -3    0.50    0.90
   0   0  -3   -1.60    0.80
   0   0   3   -2.20    0.70
   0   0   3   -1.40    0.90
   0   0   3   -2.40    0.90
   0   0   3   -0.20    0.80
   0   0  -3   -2.40    0.90
   0   0  -3   -4.60    4.70
   0   0  -3   -2.60    1.00
   0   0   3    2.90    5.90
   0   0  -3   -1.70    0.80
   1   0   3    1.10    0.90
  -1   0  -3    0.10    5.90
   1   0   3    0.90    0.80
   1   0   3    1.00    1.00
  -1   0  -3    0.20    0.60
   1   0   3    8.80    5.60
   1   0   3    1.60    1.00
  -1   0  -3    1.00    0.80
  -1   0  -3    0.60    0.90
  -2   0  -3    3.50    0.90
   2   0   3    2.90    0.90
  -2   0  -3   -0.10    5.20
   2   0   3   -0.10    5.40
   2   0   3    3.50    1.00
  -2   0  -3    3.10    0.80
   2   0   3    2.30    1.10
   2   0   3    4.10    0.90
  -3   0  -3    0.60    0.70
   3   0   3    1.10    1.10
   3   0   3   -0.80    1.20
   3   0   3    0.40    0.90
  -3   0  -3    1.10    0.70
   3   0   3    1.40    0.90
   3   0   3    0.70    5.50
  -3   0  -3    0.20    3.00
  -4   0  -3    1.50    1.30
   4   0   3    1.30    1.10
   4   0   3    2.10    2.00
   5   0   3    1.70    1.60
  -5   0  -3    2.40    1.40
  -5   0  -3   -0.10    1.90
  -6   0  -3    1.70    1.60
   6   0   3   -0.80    3.80
  -6   0  -3    1.50    2.10
  -7   0  -3   -2.30    2.40
  -7   0  -3    0.60    1.70
  -8   0  -3   -0.60    1.50
  -9  -1   3    4.20    1.90
  -8  -1   3   25.10    3.30
  -8  -1   3   32.50    4.10
  -8   1   3   25.60    3.40
  -8   1   3   24.10    3.60
  -7  -1   3    2.00    2.20
  -7  -1   3    1.40    1.70
  -7   1   3    1.40    1.80
  -7   1   3    2.60    2.20
  -6  -1   3    5.80    2.10
  -6  -1   3    7.00    1.90
   6  -1  -3   11.20    3.20
   6   1  -3    5.60    3.20
  -6   1   3    4.70    1.80
  -6   1   3    3.20    2.10
  -5  -1   3   18.10    3.20
  -5  -1   3   15.70    3.40
   5  -1  -3   14.00    1.90
  -5   1   3   18.90    3.20
  -5   1   3   19.80    3.30
   5   1  -3   19.70    3.00
  -4  -1   3  865.41   27.30
   4  -1  -3  825.12   26.50
  -4  -1   3  828.52   27.20
   4  -1  -3  885.71   26.40
   4   1  -3  766.42   25.80
   4   1  -3  843.42   28.60
  -4   1   3  824.92   27.20
   4   1  -3  746.63   25.80
  -4   1   3  833.12   27.30
   4   1  -3  816.22   26.60
   4   1  -3  868.01   26.50
   3  -1  -3  106.19    3.90
  -3  -1   3   98.89    3.50
   3  -1  -3   99.99    3.90
  -3  -1   3  100.09    3.50
  -3  -1   3   94.09    7.10
   3  -1  -3  105.49    3.80
   3  -1  -3  102.29    9.90
   3   1  -3  103.99    4.10
   3   1  -3  101.09    4.00
   3   1  -3   98.99   10.90
  -3   1   3   91.19    5.40
   3   1  -3   99.59    4.10
   3   1  -3  103.39    3.90
  -2  -1   3 1703.03   53.39
  -2  -1   3 1754.22   56.49
   2  -1  -3 1729.03   56.79
   2  -1  -3 1656.43   53.39
   2  -1  -3 1678.13   53.39
   2  -1  -3 1741.63   53.49
  -2  -1   3 1645.04   53.39
   2  -1  -3 1580.54   53.59
   2   1  -3 1695.23   53.49
  -2   1   3 1738.93   56.29
  -2   1   3 1701.33   53.29
   2   1  -3 1733.23   53.49
  -2   1   3 1686.93   53.29
   2   1  -3 1775.42   57.29
   2   1  -3 1762.12   53.49
   2   1  -3 1689.73   53.39
   1  -1  -3  396.56   17.10
  -1  -1   3  375.46   12.50
  -1  -1   3  393.86   16.60
   1  -1  -3  388.06   12.50
   1  -1  -3  375.16   12.60
   1  -1  -3  393.26   12.50
   1  -1  -3  388.36   12.50
  -1  -1   3  378.96   12.40
  -1   1   3  383.26   12.50
   1   1  -3  377.16   12.50
  -1   1   3  379.46   12.50
  -1   1   3  389.66   16.70
   1   1  -3  389.26   17.60
   1   1  -3  362.26   12.50
   1   1  -3  394.26   12.50
   1   1  -3  398.26   12.60
   0  -1   3  895.81   30.00
   0  -1   3  949.01   29.90
   0  -1  -3  993.90   33.70
   0  -1   3  918.11   29.80
   0  -1  -3  941.01   29.90
   0  -1  -3  914.21   30.00
   0  -1  -3  929.21   29.90
   0  -1   3 1011.40   33.70
   0  -1   3  947.41   29.80
   0   1  -3  909.21   30.00
   0   1   3  932.41   29.90
   0   1  -3  990.10   34.00
   0   1   3  931.41   29.90
   0   1   3  884.21   29.90
   0   1  -3  939.51   29.90
   0   1  -3  950.70   29.90
   0   1   3  986.70   33.70
   1  -1   3  792.42   27.50
  -1  -1  -3  745.03   27.40
   1  -1   3  744.93   23.60
   1  -1   3  771.82   23.60
  -1  -1  -3  744.63   23.60
  -1  -1  -3  716.13   23.50
   1  -1   3  714.43   23.60
   1  -1   3  743.43   23.60
   1   1   3  749.53   27.60
   1   1   3  709.93   23.60
  -1   1  -3  719.03   23.60
  -1   1  -3  753.92   23.60
   1   1   3  755.02   23.60
   1   1   3  743.93   23.60
  -1   1  -3  757.92   27.50
   1   1   3  717.43   23.70
   2  -1   3   43.60    2.10
   2  -1   3   37.10    2.70
   2  -1   3   39.20    2.20
  -2  -1  -3   42.90    6.40
   2  -1   3   41.40    2.20
  -2  -1  -3   36.80    2.10
  -2  -1  -3   37.70    2.10
   2  -1   3   38.90    6.50
  -2   1  -3   41.10    2.10
   2   1   3   39.90    2.20
   2   1   3   39.00    2.40
   2   1   3   38.40    6.50
  -2   1  -3   40.00    2.20
  -2   1  -3   40.40    6.40
   2   1   3   38.80    2.20
   2   1   3   41.30    2.20
   3  -1   3  293.87    9.80
  -3  -1  -3  298.07    9.60
   3  -1   3  294.57   14.50
   3  -1   3  311.97    9.80
   3  -1   3  295.17    9.80
   3  -1   3  275.47   10.00
  -3  -1  -3  293.27    9.50
   3   1   3  316.67    9.90
  -3   1  -3  293.57    9.40
   3   1   3  279.17   10.00
   3   1   3  309.57   15.50
   3   1   3  292.77    9.90
  -3   1  -3  286.97    9.40
   3   1   3  293.77    9.80
  -4  -1  -3   22.10    2.30
   4  -1   3   25.90    3.30
   4  -1   3   20.30    2.10
  -4  -1  -3   21.60    3.40
   4   1   3   25.40    2.20
  -4   1  -3   18.60    2.20
   4   1   3   20.70    4.50
   4   1   3   24.00    2.00
   4   1   3   21.20    5.40
   4   1   3   22.30    1.90
  -5  -1  -3   40.90    3.90
   5  -1   3   47.20    3.10
  -5  -1  -3   43.10    2.90
  -5   1  -3   38.50    4.60
   5   1   3   40.20    3.20
  -5   1  -3   39.90    3.00
  -5   1  -3   37.60    3.90
  -6  -1  -3    0.70    1.60
  -6  -1  -3    0.20    2.10
   6  -1   3   -0.10    2.90
  -6   1  -3    3.10    1.70
   6   1   3   -0.90    3.10
  -6   1  -3   -2.20    1.90
  -7  -1  -3    8.60    2.70
  -7  -1  -3    9.30    2.00
  -7   1  -3   10.20    2.00
  -7   1  -3    6.20    2.80
  -8  -1  -3   17.80    2.30
  -8   1  -3   17.90    2.40
  -9  -2   3   -0.90    1.70
  -8  -2   3   25.60    3.50
  -8   2   3   31.30    3.60
  -8   2   3   30.70    3.50
  -7  -2   3  176.08    8.10
  -7  -2   3  172.98    8.00
  -7   2   3  180.18    8.20
  -7   2   3  180.58    8.00
   6  -2  -3  216.48    8.90
  -6  -2   3  218.48    9.10
  -6  -2   3  227.68    9.20
  -6   2   3  189.38    8.00
  -6   2   3  219.88    9.20
   6   2  -3  203.08    9.20
  -6   2   3  228.48    9.10
  -5  -2   3  190.28    7.80
  -5  -2   3  188.18    8.00
   5  -2  -3  179.68    6.90
   5   2  -3  185.58    7.30
  -5   2   3  176.68    7.10
  -5   2   3  185.48    7.80
  -5   2   3  185.48    7.90
  -4  -2   3    5.60    1.70
  -4  -2   3    3.40    1.50
   4  -2  -3    2.90    1.90
   4  -2  -3    3.60    1.20
   4   2  -3    1.80    8.10
  -4   2   3    3.70    1.30
  -4   2   3    5.20    1.80
   4   2  -3    6.50    1.40
   4   2  -3    8.30    1.60
   3  -2  -3  737.83   23.20
  -3  -2   3  739.33   23.10
   3  -2  -3  717.93   27.10
   3  -2  -3  756.12   23.20
  -3  -2   3  714.93   26.00
  -3  -2   3  724.03   23.00
   3  -2  -3  729.03   23.40
  -3   2   3  705.03   24.30
   3   2  -3  748.53   28.60
  -3   2   3  729.43   22.80
   3   2  -3  744.83   23.40
   3   2  -3  770.02   23.30
  -3   2   3  750.12   22.80
   3   2  -3  702.53   23.40
   3   2  -3  732.63   23.30
  -3   2   3  650.43   26.60
   2  -2  -3  296.57   14.70
   2  -2  -3  317.27    9.90
  -2  -2   3  301.77    9.80
   2  -2  -3  289.27    9.90
   2  -2  -3  299.87    9.80
  -2  -2   3  285.97   14.40
  -2  -2   3  298.97    9.80
   2   2  -3  286.07    9.90
  -2   2   3  281.67   14.30
   2   2  -3  294.47    9.90
  -2   2   3  296.17    9.70
  -2   2   3  304.17    9.70
   2   2  -3  274.77   15.10
   2   2  -3  291.87    9.80
   2   2  -3  304.87    9.90
   1  -2  -3   99.69    3.90
   1  -2  -3   97.79    3.90
   1  -2  -3  101.39    3.90
  -1  -2   3   98.99    3.80
  -1  -2   3   99.09    9.90
  -1  -2   3   99.79    3.80
   1  -2  -3  100.49    4.00
   1  -2  -3   92.49   10.60
  -1  -2   3  101.49    3.90
   1   2  -3  101.89    3.90
  -1   2   3  100.79    3.80
   1   2  -3   96.59    4.00
   1   2  -3  103.79    4.00
   1   2  -3   83.69   10.70
  -1   2   3  101.79    3.80
  -1   2   3  113.49   10.10
   1   2  -3  102.39    4.00
   0  -2   3  869.01   29.70
   0  -2  -3  845.22   26.20
   0  -2  -3  795.82   26.30
   0  -2  -3  846.22   30.40
   0  -2   3  843.72   26.20
   0  -2  -3  837.12   26.20
   0  -2   3  766.92   26.30
   0  -2  -3  829.12   26.20
   0   2  -3  844.12   26.30
   0   2   3  801.52   26.30
   0   2   3  836.62   26.20
   0   2   3  819.42   30.30
   0   2   3  818.92   26.20
   0   2  -3  823.82   30.50
   0   2  -3  820.92   26.30
   0   2   3  834.52   26.20
   1  -2   3  841.72   27.40
   1  -2   3  891.11   31.20
  -1  -2  -3  867.71   27.30
  -1  -2  -3  861.21   31.40
   1  -2   3  858.31   27.20
  -1  -2  -3  858.41   27.20
   1  -2   3  865.11   27.20
   1  -2   3  839.92   27.30
  -1  -2  -3  848.12   27.30
  -1   2  -3  851.71   27.30
  -1   2  -3  892.11   27.30
   1   2   3  870.61   27.30
   1   2   3  862.91   31.40
   1   2   3  883.91   27.30
   1   2   3  817.32   27.40
  -1   2  -3  869.31   31.30
   1   2   3  838.22   27.30
   2  -2   3  877.81   29.00
   2  -2   3  949.60   28.90
   2  -2   3  922.51   28.90
   2  -2   3  906.91   28.90
  -2  -2  -3  903.21   28.90
  -2  -2  -3  858.11   32.60
  -2  -2  -3  898.71   28.90
   2  -2   3  944.71   32.60
  -2   2  -3  921.91   28.80
   2   2   3  940.81   28.90
  -2   2  -3  939.61   28.90
  -2   2  -3  918.41   32.50
   2   2   3  928.71   33.30
   2   2   3  877.01   28.90
   2   2   3  938.21   28.90
   2   2   3  859.61   29.00
  -3  -2  -3  430.96   14.00
  -3  -2  -3  450.35   14.00
   3  -2   3  432.66   18.80
   3  -2   3  420.36   14.40
   3  -2   3  435.56   14.10
  -3  -2  -3  423.56   17.70
   3  -2   3  447.76   14.20
   3  -2   3  439.46   14.10
   3   2   3  444.26   14.20
   3   2   3  402.46   14.40
   3   2   3  429.76   14.20
  -3   2  -3  435.56   14.90
   3   2   3  426.56   14.10
  -3   2  -3  434.46   13.70
   3   2   3  453.45   20.40
   4  -2   3    0.70    1.20
  -4  -2  -3    1.40    1.70
  -4  -2  -3    2.20    1.30
   4   2   3    2.90    1.40
   4   2   3    0.50    1.20
  -4   2  -3    2.60    1.40
   4   2   3    5.40    8.20
  -5  -2  -3   51.29    3.10
   5  -2   3   56.09    3.30
  -5  -2  -3   53.79    4.10
  -5   2  -3   53.09    3.30
  -5   2  -3   46.60    4.50
  -5   2  -3   48.30    4.60
   5   2   3   58.49    3.70
  -6  -2  -3   33.10    4.00
   6  -2   3   31.50    3.50
  -6  -2  -3   33.40    3.10
  -6   2  -3   30.20    3.00
  -6   2  -3   23.20    4.10
  -6   2  -3   29.90    4.20
   6   2   3   34.90    5.60
  -7  -2  -3   34.70    3.20
  -7  -2  -3   28.60    4.10
  -7   2  -3   31.70    3.20
  -8  -2  -3  179.48    6.80
  -8  -2  -3  199.18    8.30
  -8   2  -3  184.58    6.90
  -9  -3   3   87.59    4.20
  -8  -3   3  213.08    8.50
  -8   3   3  212.88    8.60
  -8   3   3  209.08    8.30
  -7  -3   3   20.30    3.80
  -7   3   3   21.30    4.10
  -7   3   3   21.20    3.80
  -6  -3   3  473.45   16.70
   6  -3  -3  437.16   16.00
  -6  -3   3  480.95   16.70
  -6   3   3  478.05   16.70
  -6   3   3  476.45   16.50
   6   3  -3  442.26   16.50
  -6   3   3  452.85   15.50
  -5  -3   3  982.80   31.50
  -5  -3   3  935.11   31.50
   5  -3  -3  945.41   30.60
  -5   3   3  911.41   30.50
  -5   3   3  947.81   31.50
   5   3  -3  975.20   30.90
  -5   3   3  980.10   31.50
  -4  -3   3  533.55   18.60
  -4  -3   3  564.74   18.80
   4   3  -3  530.75   26.20
   4   3  -3  549.54   17.90
   4   3  -3  567.74   18.20
   4   3  -3  546.35   26.90
  -4   3   3  537.95   18.70
   4   3  -3  561.34   17.90
  -4   3   3  549.45   18.70
   3  -3  -3   72.29    3.70
   3  -3  -3   76.99    3.30
   3  -3  -3   74.79    3.30
  -3  -3   3   65.39    9.40
  -3  -3   3   78.69    3.20
   3  -3  -3   74.29   10.40
   3  -3  -3   79.29    3.40
  -3  -3   3   77.09    3.20
   3   3  -3   79.19    3.60
   3   3  -3   72.29    3.40
  -3   3   3   79.89    2.80
  -3   3   3   75.89    2.90
   3   3  -3   82.69   12.20
  -3   3   3   68.59    7.30
   3   3  -3   76.89    3.70
   3   3  -3   74.09    4.00
  -3   3   3   80.79    7.50
  -2  -3   3  226.98    7.70
   2  -3  -3  239.28    7.80
   2  -3  -3  228.88    7.70
  -2  -3   3  233.88   13.60
   2  -3  -3  229.58   13.80
   2  -3  -3  240.98    7.80
  -2  -3   3  227.78    7.80
   2  -3  -3  226.48    7.90
   2   3  -3  209.08    8.20
  -2   3   3  221.98    7.60
  -2   3   3  238.18   13.30
   2   3  -3  212.48    8.00
   2   3  -3  231.18    7.90
  -2   3   3  233.18    7.70
   2   3  -3  229.78    8.00
   2   3  -3  208.58   21.90
   1  -3  -3 2471.55   78.09
   1  -3  -3 2633.44   82.09
   1  -3  -3 2423.46   78.09
   1  -3  -3 2496.65   78.29
   1  -3  -3 2455.95   78.09
  -1  -3   3 2503.65   78.09
  -1  -3   3 2601.44   81.99
  -1  -3   3 2498.95   78.19
  -1  -3   3 2467.45   78.09
  -1   3   3 2422.16   78.09
   1   3  -3 2527.05   78.19
  -1   3   3 2673.03   81.99
  -1   3   3 2466.35   78.09
   1   3  -3 2436.16   78.09
   1   3  -3 2373.46   78.19
  -1   3   3 2469.25   77.99
   1   3  -3 2437.66   78.19
   1   3  -3 2618.94   81.99
   0  -3  -3   16.90    6.00
   0  -3  -3   17.50    1.90
   0  -3   3   17.20    1.70
   0  -3  -3   18.30    1.80
   0  -3   3   23.70    7.20
   0  -3   3   17.40    1.80
   0  -3   3   15.30    2.40
   0  -3   3   14.40    1.80
   0  -3  -3   16.50    1.80
   0   3  -3   19.50    1.80
   0   3  -3   15.10    1.90
   0   3   3   15.80    7.10
   0   3   3   17.10    1.90
   0   3   3   18.20    1.80
   0   3  -3   23.90    7.70
   0   3   3   18.10    1.90
   0   3  -3   16.00    2.10
   1  -3   3  257.77    8.70
  -1  -3  -3  265.17    8.70
   1  -3   3  249.78    9.00
   1  -3   3  268.57   14.60
  -1  -3  -3  260.87    8.70
   1  -3   3  260.77    8.70
  -1  -3  -3  247.58   14.70
  -1  -3  -3  258.27    8.80
   1  -3   3  255.07    8.70
  -1   3  -3  245.68    8.70
   1   3   3  266.67   13.50
  -1   3  -3  262.27    8.80
   1   3   3  253.87    8.70
   1   3   3  262.07    8.70
   1   3   3  255.37    8.80
  -1   3  -3  269.97   14.80
  -2  -3  -3 1087.49   38.10
   2  -3   3 1061.09   33.80
  -2  -3  -3 1055.99   33.80
   2  -3   3 1071.59   33.80
  -2  -3  -3 1041.30   33.80
   2  -3   3 1083.79   33.80
   2  -3   3 1019.20   34.00
   2  -3   3 1111.59   38.10
  -2   3  -3 1065.49   37.80
   2   3   3 1090.59   33.90
  -2   3  -3 1060.89   33.70
   2   3   3 1093.19   33.90
   2   3   3 1005.30   34.00
   2   3   3 1104.99   38.60
  -2   3  -3 1072.59   33.70
   3  -3   3  197.78    6.90
  -3  -3  -3  174.58   13.10
   3  -3   3  196.78    6.80
   3  -3   3  189.88    7.40
   3  -3   3  200.88    6.90
  -3  -3  -3  196.78    6.80
  -3  -3  -3  197.78    6.80
   3  -3   3  188.18   13.40
   3   3   3  191.48    7.50
  -3   3  -3  196.78    6.50
  -3   3  -3  185.58    9.80
   3   3   3  201.98    7.00
   3   3   3  199.28    7.00
   3   3   3  195.98   15.10
  -3   3  -3  184.58    9.90
   3   3   3  196.58    7.00
  -3   3  -3  195.68    6.50
  -4  -3  -3  297.07   11.40
   4  -3   3  330.77   10.70
  -4  -3  -3  304.07   10.60
   4  -3   3  350.86   10.70
   4   3   3  313.77   10.90
  -4   3  -3  298.77   10.60
   4   3   3  310.17   10.80
   4   3   3  328.37   21.40
   4   3   3  305.27   10.80
  -5  -3  -3  159.78    7.20
   5  -3   3  165.48    6.20
   5   3   3  158.88    6.60
  -5   3  -3  157.78    7.30
  -5   3  -3  139.79    7.30
  -5   3  -3  154.58    6.70
  -6  -3  -3  102.09    5.80
  -6  -3  -3  100.89    4.60
   6  -3   3   80.09    6.00
   6   3   3   89.09    6.70
  -6   3  -3  101.29    4.70
  -6   3  -3  101.99    5.90
  -7  -3  -3   19.20    4.00
  -7  -3  -3   19.70    2.90
  -7   3  -3   21.10    3.00
  -8  -3  -3   73.49    3.60
  -8   3  -3   73.29    3.60
  -9  -4   3    3.00    1.80
  -7  -4   3  260.77   10.70
  -7  -4   3  278.17   10.80
  -7   4   3  258.57   10.70
  -7   4   3  262.57   10.40
  -6  -4   3  349.57   12.80
  -6  -4   3  330.27   12.60
   6  -4  -3  315.37   12.50
  -6   4   3  324.17   11.50
  -6   4   3  341.97   12.70
  -6   4   3  342.47   12.60
   6   4  -3  325.77   12.90
  -5  -4   3   50.19    4.20
  -5  -4   3   44.10    4.30
   5  -4  -3   44.40    3.50
  -5   4   3   47.00    5.60
   5   4  -3   48.90    4.10
  -5   4   3   49.60    4.00
  -5   4   3   43.10    3.50
  -4  -4   3 1472.15   46.80
   4  -4  -3 1500.35   46.10
   4  -4  -3 1456.15   45.60
  -4  -4   3 1452.65   46.80
   4  -4  -3 1488.35   45.60
   4   4  -3 1330.07   54.19
   4   4  -3 1441.26   46.10
  -4   4   3 1452.55   46.80
   4   4  -3 1539.45   46.40
  -4   4   3 1461.15   46.80
   4   4  -3 1360.66   54.59
   4   4  -3 1489.15   46.20
   3  -4  -3 3753.02  119.29
  -3  -4   3 3737.23  122.99
   3  -4  -3 3888.61  119.09
  -3  -4   3 3902.61  118.99
   3  -4  -3 3765.92  119.09
   3  -4  -3 3960.10  123.69
   3  -4  -3 3902.91  119.09
  -3  -4   3 3735.93  119.09
   3   4  -3 3688.63  119.19
  -3   4   3 3908.61  118.79
   3   4  -3 3617.24  124.59
  -3   4   3 3895.41  118.79
   3   4  -3 3848.81  119.39
   3   4  -3 3526.15  119.39
  -3   4   3 4033.80  121.59
   3   4  -3 3865.51  119.29
   3   4  -3 3798.02  124.79
   2  -4  -3 1283.67   45.80
  -2  -4   3 1333.57   41.30
   2  -4  -3 1317.07   41.20
   2  -4  -3 1307.67   41.40
   2  -4  -3 1327.67   41.20
  -2  -4   3 1242.48   40.70
   2  -4  -3 1343.97   41.20
  -2   4   3 1363.96   45.60
   2   4  -3 1356.66   41.40
  -2   4   3 1359.86   41.10
  -2   4   3 1329.27   41.10
   2   4  -3 1297.27   41.30
   2   4  -3 1347.17   46.60
   2   4  -3 1117.89   42.30
   2   4  -3 1246.48   41.40
  -1  -4   3 1011.90   36.20
  -1  -4   3 1007.40   31.50
   1  -4  -3 1017.20   31.40
   1  -4  -3  949.80   31.40
   1  -4  -3  974.80   31.40
   1  -4  -3  924.31   31.60
  -1  -4   3 1009.20   31.40
   1  -4  -3  978.00   36.20
  -1  -4   3 1005.00   31.40
   1   4  -3  917.51   31.60
  -1   4   3 1006.30   31.40
  -1   4   3  992.90   31.40
   1   4  -3  996.30   31.40
   1   4  -3  998.90   31.50
   1   4  -3 1008.20   36.60
  -1   4   3 1005.40   31.30
   1   4  -3 1007.20   31.50
  -1   4   3 1010.00   36.00
   0  -4   3  516.25   16.90
   0  -4  -3  516.65   16.80
   0  -4   3  519.85   16.80
   0  -4  -3  517.85   16.90
   0  -4   3  511.15   21.40
   0  -4   3  515.25   16.80
   0  -4  -3  520.55   21.60
   0  -4  -3  529.95   16.90
   0   4   3  512.45   22.50
   0   4  -3  519.25   16.90
   0   4  -3  495.85   16.80
   0   4  -3  507.85   22.60
   0   4  -3  523.05   16.90
   0   4   3  513.65   16.80
   0   4   3  528.35   16.80
   0   4   3  531.95   16.80
   1  -4   3  379.86   14.10
  -1  -4  -3  422.96   13.80
  -1  -4  -3  428.36   13.80
   1  -4   3  423.26   13.80
  -1  -4  -3  420.66   13.80
   1  -4   3  443.26   13.80
   1  -4   3  430.56   13.80
   1  -4   3  417.56   19.40
  -1  -4  -3  398.86   19.80
   1   4   3  428.56   13.80
  -1   4  -3  419.26   13.70
   1   4   3  418.26   13.80
   1   4   3  428.36   19.70
  -1   4  -3  392.56   19.20
   1   4   3  397.56   14.10
   1   4   3  430.76   13.80
  -1   4  -3  430.76   13.70
  -1   4  -3  421.96   13.80
  -2  -4  -3  649.93   20.60
   2  -4   3  666.03   26.10
   2  -4   3  644.04   20.60
   2  -4   3  651.43   20.60
   2  -4   3  625.64   20.80
  -2  -4  -3  657.53   26.30
  -2   4  -3  644.14   20.50
  -2   4  -3  642.74   20.50
   2   4   3  657.93   20.60
  -2   4  -3  636.74   25.70
   2   4   3  607.94   20.90
   2   4   3  580.74   27.90
   2   4   3  635.44   20.70
   2   4   3  610.54   20.70
  -3  -4  -3  326.37   10.80
  -3  -4  -3  325.17   18.30
   3  -4   3  321.87   10.80
   3  -4   3  336.57   17.80
   3  -4   3  330.57   10.80
   3  -4   3  326.87   10.80
  -3  -4  -3  325.27   10.80
   3   4   3  318.17   19.80
  -3   4  -3  298.47   15.10
  -3   4  -3  300.07   14.70
   3   4   3  306.27   18.50
  -3   4  -3  322.97   10.50
   3   4   3  317.67   11.00
  -3   4  -3  313.67   10.50
   3   4   3  313.07   10.90
   3   4   3  328.37   11.00
   3   4   3  300.87   11.70
  -4  -4  -3  358.56   11.70
   4  -4   3  317.47   11.40
   4  -4   3  347.27   11.50
  -4  -4  -3  341.77   12.50
   4  -4   3  375.16   11.80
   4   4   3  352.86   12.10
   4   4   3  343.67   12.10
   4   4   3  340.07   12.30
   4   4   3  318.37   30.60
   4   4   3  405.16   25.20
  -4   4  -3  344.27   11.70
  -4   4  -3  334.17   12.60
  -5  -4  -3  281.27   10.90
   5  -4   3  299.47   10.30
  -5  -4  -3  287.47   10.00
  -5   4  -3  284.97   11.10
   5   4   3  287.07   10.70
  -6  -4  -3  503.35   17.50
   6  -4   3  465.25   17.10
  -6  -4  -3  508.05   16.40
  -6   4  -3  500.75   16.40
   6   4   3  482.65   17.60
  -6   4  -3  469.45   17.20
  -7  -4  -3  404.76   15.10
  -7  -4  -3  419.86   14.10
  -7   4  -3  420.26   14.10
  -8  -4  -3  305.77   10.70
  -8  -4  -3  255.07    9.30
  -8   4  -3  255.37    9.30
  -9  -5   3   65.69    3.60
  -8  -5   3   99.99    5.20
  -8   5   3   91.39    5.10
   6  -5  -3  425.46   16.50
  -6  -5   3  470.15   16.70
  -6  -5   3  454.25   16.60
  -6   5   3  469.65   16.40
  -6   5   3  458.75   15.50
  -6   5   3  490.55   16.90
   6   5  -3  463.55   17.20
  -5  -5   3 1015.40   34.20
   5  -5  -3 1004.90   32.80
  -5  -5   3 1005.70   33.50
  -5   5   3 1040.30   33.60
  -5   5   3 1014.60   32.50
   5   5  -3 1020.10   33.30
  -5   5   3 1028.40   33.40
   4  -5  -3 1980.50   60.89
  -4  -5   3 1987.20   61.79
  -4  -5   3 1904.61   61.69
   4  -5  -3 1858.21   60.89
   4  -5  -3 2053.79   61.19
  -4   5   3 1954.20   61.79
  -4   5   3 1940.61   61.79
   4   5  -3 2024.80   61.59
  -4   5   3 1867.21   60.89
   4   5  -3 1814.52   60.59
   3  -5  -3   99.79   15.00
   3  -5  -3  118.79    4.90
   3  -5  -3  114.29    4.60
  -3  -5   3  109.29    4.70
   3  -5  -3  116.29    4.70
   3  -5  -3  105.39    5.60
  -3  -5   3   91.09   13.20
  -3  -5   3  109.59    4.60
  -3   5   3   80.09   12.20
  -3   5   3  118.09    4.40
   3   5  -3   96.99   13.10
   3   5  -3  115.69    4.90
   3   5  -3  101.79   13.40
   3   5  -3  115.89    5.00
  -3   5   3  122.69   11.70
  -3   5   3  117.99    4.40
   3   5  -3  113.99    5.10
   3   5  -3  104.29    4.20
   2  -5  -3  200.18    7.90
   2  -5  -3  216.48    7.50
  -2  -5   3  219.28    7.60
  -2  -5   3  214.78    7.50
  -2  -5   3  209.88    7.20
   2  -5  -3  214.88    7.50
  -2  -5   3  204.58   14.30
   2  -5  -3  204.88   16.40
   2   5  -3  194.48   15.50
   2   5  -3  220.18    7.80
   2   5  -3  228.58    7.80
  -2   5   3  223.58   14.50
  -2   5   3  194.88   13.80
  -2   5   3  216.08    7.40
   2   5  -3  213.98    7.60
  -2   5   3  209.98    7.40
   2   5  -3  183.78    8.20
  -1  -5   3 2007.00   67.59
  -1  -5   3 1949.80   62.59
   1  -5  -3 1834.12   62.79
   1  -5  -3 2091.79   62.59
  -1  -5   3 1973.20   62.49
  -1  -5   3 1993.80   62.49
   1  -5  -3 1996.90   67.69
   1  -5  -3 1972.70   62.49
   1  -5  -3 1969.10   62.49
   1   5  -3 1955.20   62.59
   1   5  -3 2033.60   62.59
  -1   5   3 2042.30   67.29
   1   5  -3 2016.80   67.89
  -1   5   3 2002.00   62.49
   1   5  -3 1972.10   62.49
  -1   5   3 2023.30   62.49
   0  -5   3 4323.87  131.49
   0  -5   3 3901.61  126.39
   0  -5   3 3937.01  126.39
   0  -5  -3 3936.01  126.39
   0  -5   3 3944.41  126.49
   0  -5  -3 4260.57  131.49
   0  -5  -3 4009.40  126.39
   0   5   3 3867.11  126.39
   0   5  -3 4080.09  126.49
   0   5  -3 4196.68  131.09
   0   5   3 4249.27  131.39
   0   5   3 4014.40  126.39
   0   5   3 4027.10  126.39
   0   5  -3 4038.30  126.49
   0   5  -3 3946.21  126.39
  -1  -5  -3 1623.54   49.00
  -1  -5  -3 1568.54   54.59
   1  -5   3 1565.34   49.00
   1  -5   3 1536.95   49.10
  -1  -5  -3 1569.74   49.10
   1  -5   3 1484.85   48.90
   1  -5   3 1675.93   54.49
   1  -5   3 1403.36   49.30
  -1  -5  -3 1618.64   49.10
  -1   5  -3 1544.35   49.00
   1   5   3 1531.05   49.00
   1   5   3 1536.85   49.10
  -1   5  -3 1556.64   53.99
   1   5   3 1503.05   49.00
  -1   5  -3 1557.54   49.00
   1   5   3 1579.24   54.59
  -1   5  -3 1561.74   49.00
  -2  -5  -3    4.00    1.30
  -2  -5  -3   12.20    8.30
   2  -5   3   -1.70    7.30
   2  -5   3    1.10    1.50
  -2  -5  -3    4.70    1.40
   2  -5   3    2.60    1.30
   2  -5   3    3.10    2.10
   2  -5   3    5.10    1.30
  -2  -5  -3    5.40    1.60
  -2   5  -3   13.60    7.20
   2   5   3    1.70    1.40
   2   5   3    3.90    2.60
   2   5   3    4.50    1.40
  -2   5  -3    3.00    1.30
  -2   5  -3    3.30    8.30
   2   5   3    2.10    1.20
   2   5   3   -3.20    7.40
  -2   5  -3    4.00    1.30
   3  -5   3  270.97   12.10
   3  -5   3  298.27    9.70
  -3  -5  -3  268.57   19.20
  -3  -5  -3  279.47    9.70
   3  -5   3  292.77    9.80
  -3  -5  -3  281.87    9.80
   3  -5   3  277.67   18.50
   3  -5   3  288.67    9.80
  -3   5  -3  278.47    9.50
   3   5   3  291.47   10.00
   3   5   3  253.57    9.10
  -3   5  -3  242.98   15.30
   3   5   3  288.67    9.90
   3   5   3  281.87   20.60
   3   5   3  264.57   20.90
  -3   5  -3  255.17   16.40
  -3   5  -3  287.77    9.50
   3   5   3  287.37   10.00
  -4  -5  -3  745.13   24.70
   4  -5   3  835.72   25.40
   4  -5   3  789.82   25.30
  -4  -5  -3  803.82   25.20
  -4  -5  -3  794.02   26.00
   4  -5   3  726.33   25.20
   4   5   3  821.12   25.70
  -4   5  -3  788.62   25.20
   4   5   3  744.13   24.70
  -4   5  -3  795.82   26.10
   5  -5   3  153.58    6.40
  -5  -5  -3  150.58    6.90
  -5  -5  -3  158.38    6.00
  -5   5  -3  135.69    8.10
  -5   5  -3  151.38    5.90
   5   5   3  148.09    6.90
   6  -5   3   60.99    6.70
  -6  -5  -3   65.99    3.80
  -6  -5  -3   62.99    4.80
   6   5   3   63.39    7.20
  -6   5  -3   62.69    4.80
  -6   5  -3   64.19    3.90
  -7  -5  -3   52.09    4.80
  -7  -5  -3   54.79    4.10
  -7   5  -3   50.49    3.60
  -8  -5  -3   32.00    2.50
  -8   5  -3   33.00    2.60
  -9  -6   3    0.40    1.80
  -8  -6   3  238.08    8.80
  -8  -6   3  193.18    9.30
  -8   6   3  234.28    8.80
  -7  -6   3  247.88   10.10
  -7   6   3  240.18   10.00
  -6  -6   3 1973.40   62.59
  -6  -6   3 1968.00   62.69
   6  -6  -3 1866.61   62.19
  -6   6   3 1934.61   61.39
  -6   6   3 1995.60   62.79
  -6   6   3 2042.80   62.49
   6   6  -3 1895.01   61.09
   6   6  -3 1924.41   62.79
  -5  -6   3    1.70    1.80
  -5  -6   3    3.40    1.90
   5   6  -3    1.70    3.20
   5   6  -3    3.80    1.30
  -5   6   3    3.10    2.30
  -5   6   3    0.70    1.40
  -5   6   3    2.10    1.90
  -4  -6   3   99.69    5.30
   4  -6  -3   97.19    4.50
  -4  -6   3   92.59    3.50
  -4  -6   3   90.49    4.90
   4   6  -3   91.09    3.80
  -4   6   3   96.69    5.10
   4   6  -3   96.99    5.00
  -4   6   3   94.79    5.50
  -4   6   3   99.29    4.50
   3  -6  -3 1703.63   53.19
   3  -6  -3 1601.74   52.49
  -3  -6   3 1645.64   53.19
   3  -6  -3 1733.53   53.29
  -3  -6   3 1641.04   53.19
   3  -6  -3 1683.23   53.19
  -3  -6   3 1572.94   59.59
   3  -6  -3 1738.23   60.89
   3   6  -3 1678.13   53.39
   3   6  -3 1716.43   63.09
  -3   6   3 1719.03   52.99
   3   6  -3 1716.53   53.49
   3   6  -3 1663.23   61.69
   3   6  -3 1608.84   52.49
   3   6  -3 1735.43   53.49
  -3   6   3 1711.43   58.19
  -3   6   3 1710.53   52.89
   2  -6  -3  475.45   15.60
  -2  -6   3  441.96   22.30
  -2  -6   3  483.35   15.80
   2  -6  -3  494.15   15.80
  -2  -6   3  471.75   15.40
  -2  -6   3  465.15   15.70
   2  -6  -3  425.96   16.30
   2  -6  -3  498.65   23.60
   2  -6  -3  500.55   15.70
   2   6  -3  482.45   24.10
  -2   6   3  494.15   15.60
   2   6  -3  484.65   15.90
   2   6  -3  456.35   23.90
   2   6  -3  467.85   15.70
  -2   6   3  471.65   22.40
   2   6  -3  491.35   15.90
  -2   6   3  431.56   16.10
   2   6  -3  448.16   15.00
   1  -6  -3   73.49    3.50
   1  -6  -3   75.59    3.50
  -1  -6   3   70.59    3.70
  -1  -6   3   72.79    3.40
  -1  -6   3   70.89    3.50
   1  -6  -3   69.49    3.60
  -1  -6   3   63.89    9.50
   1  -6  -3   71.29    9.80
   1   6  -3   74.29    3.80
  -1   6   3   74.09    3.50
  -1   6   3   70.29    3.30
   1   6  -3   74.19    3.60
   1   6  -3   67.99   10.50
   1   6  -3   75.59    3.90
  -1   6   3   62.29    9.70
  -1   6   3   68.29    3.30
  -1   6   3   58.79    9.20
   0  -6   3  879.31   28.90
   0  -6   3  897.51   28.80
   0  -6  -3  888.81   34.60
   0  -6  -3  924.81   28.80
   0  -6   3  886.51   28.80
   0  -6  -3  893.31   28.90
   0  -6  -3  933.51   28.80
   0  -6   3  900.81   35.00
   0   6  -3  895.31   28.90
   0   6  -3  922.91   28.90
   0   6  -3  854.51   34.80
   0   6   3  898.81   28.80
   0   6  -3  881.71   28.80
   0   6   3  917.61   35.30
   0   6   3  878.51   28.80
   0   6   3  920.61   28.80
   1  -6   3   51.09    3.00
   1  -6   3   59.69    3.10
   1  -6   3   55.19    3.20
  -1  -6  -3   37.60   10.00
   1  -6   3   48.60    9.00
  -1  -6  -3   55.89    3.20
  -1  -6  -3   58.99    3.10
  -1  -6  -3   55.49    3.00
   1   6   3   60.29    3.10
   1   6   3   56.49    3.10
  -1   6  -3   56.69    3.00
   1   6   3   57.69    3.30
  -1   6  -3   48.10    9.00
  -1   6  -3   52.99    3.10
   1   6   3   43.50    9.90
  -1   6  -3   43.10    8.80
  -1   6  -3   53.89    3.10
   2  -6   3  624.64   19.90
   2  -6   3  616.14   19.70
   2  -6   3  604.74   26.90
  -2  -6  -3  599.14   19.60
  -2  -6  -3  616.44   27.80
   2  -6   3  552.84   20.50
  -2  -6  -3  593.44   19.70
  -2  -6  -3  611.54   19.90
   2  -6   3  642.84   19.70
   2   6   3  616.44   19.90
  -2   6  -3  547.35   20.00
  -2   6  -3  613.34   19.70
   2   6   3  625.74   19.90
  -2   6  -3  612.34   27.30
   2   6   3  604.14   27.70
   2   6   3  589.84   19.00
   2   6   3  580.34   27.50
  -2   6  -3  576.24   26.70
   2   6   3  618.74   19.90
   3  -6   3  212.98    7.80
  -3  -6  -3  209.38    7.80
   3  -6   3  170.68   18.80
   3  -6   3  184.68    6.70
  -3  -6  -3  204.58    7.80
  -3  -6  -3  206.58   20.80
   3  -6   3  214.88    7.50
   3  -6   3  208.08    7.80
  -3   6  -3  184.98   16.20
  -3   6  -3  176.18   17.80
  -3   6  -3  200.98    7.40
   3   6   3  215.68    7.80
   3   6   3  235.78   22.80
   3   6   3  208.88   20.30
   3   6   3  197.78    7.90
   3   6   3  202.78    6.80
  -3   6  -3  198.88    7.40
  -3   6  -3  196.58    7.40
   3   6   3  211.28    8.00
  -4  -6  -3  232.58    9.00
   4  -6   3  229.48    8.50
  -4  -6  -3  221.78    7.50
   4   6   3  213.38    7.60
  -4   6  -3  236.38    8.20
   4   6   3  227.08    8.80
  -4   6  -3  239.08    9.30
  -5  -6  -3   59.39    4.50
  -5  -6  -3   67.89    3.50
  -5   6  -3   57.59    3.60
   5   6   3   64.89    5.00
   5   6   3   53.99    3.00
  -5   6  -3   64.19    4.80
  -6  -6  -3   14.80    2.10
  -6  -6  -3   19.50    3.90
   6  -6   3   17.40    4.60
  -6   6  -3   14.20    2.30
   6   6   3   12.90    4.50
  -6   6  -3   17.30    3.70
   6   6   3   14.60    1.70
  -7  -6  -3  588.94   20.90
  -7  -6  -3  561.74   18.30
  -7   6  -3  542.05   19.10
  -7   6  -3  527.05   19.20
  -8  -6  -3    5.30    1.50
  -8   6  -3    6.60    1.70
  -9  -7   3   39.70    3.40
  -8  -7   3   74.69    4.40
  -8   7   3   73.29    4.50
  -7  -7   3    3.70    3.30
   7   7  -3    3.90    1.70
  -7   7   3    3.10    1.90
  -7   7   3   -1.20    1.70
  -7   7   3   -0.90    3.40
  -6  -7   3  174.08    7.90
   6  -7  -3  164.08   10.20
  -6   7   3  179.48    8.10
   6   7  -3  175.28    6.50
   6   7  -3  165.48   10.60
  -6   7   3  175.68    7.80
  -6   7   3  178.48    6.80
  -5  -7   3  507.45   17.60
  -5  -7   3  511.45   18.00
   5   7  -3  514.45   17.90
  -5   7   3  520.55   17.80
  -5   7   3  487.55   17.80
   5   7  -3  482.35   16.20
  -5   7   3  496.65   16.60
   4  -7  -3  216.58    7.60
   4  -7  -3  242.68    8.70
  -4  -7   3  233.18    7.60
  -4  -7   3  223.08    9.40
  -4  -7   3  224.38    8.90
   4   7  -3  222.38    7.70
  -4   7   3  225.28    9.30
  -4   7   3  246.08    9.10
  -4   7   3  221.18    7.50
  -4   7   3  226.18    8.20
   4   7  -3  238.38    9.10
   3  -7  -3    8.90    1.00
   3  -7  -3    5.90    2.30
   3  -7  -3   -9.70   13.00
  -3  -7   3    6.20    1.00
  -3  -7   3    6.80    2.00
  -3  -7   3    7.40    2.00
   3  -7  -3    8.80    2.10
   3  -7  -3    8.10    1.50
   3   7  -3    5.80    2.30
  -3   7   3    4.70    1.70
   3   7  -3    7.50    1.00
  -3   7   3   14.10   10.50
  -3   7   3    7.20    1.70
   3   7  -3   25.00   14.80
   3   7  -3    4.90    2.30
   3   7  -3   -6.00   13.80
  -3   7   3    4.80   11.70
   3   7  -3    7.70    2.00
  -3   7   3    5.30    1.60
   2  -7  -3   24.00    1.50
  -2  -7   3   26.50    2.90
   2  -7  -3   18.30   10.60
   2  -7  -3   25.00    3.00
   2  -7  -3   27.60    2.40
  -2  -7   3   22.50    2.50
  -2  -7   3   28.70    3.10
   2  -7  -3   25.10    2.70
  -2  -7   3    9.80    8.60
  -2   7   3   27.10    9.30
   2   7  -3   29.60    2.90
   2   7  -3   24.10    1.70
  -2   7   3   28.50    2.60
   2   7  -3   24.30    2.80
   2   7  -3   34.50   11.00
   2   7  -3   28.00   10.90
   2   7  -3   32.50    3.20
  -1  -7   3 1470.85   46.40
  -1  -7   3 1508.05   46.20
   1  -7  -3 1451.75   52.79
  -1  -7   3 1463.55   46.30
   1  -7  -3 1472.05   46.20
   1  -7  -3 1488.05   46.30
   1  -7  -3 1345.17   46.70
  -1  -7   3 1523.55   53.39
  -1   7   3 1513.15   46.20
   1   7  -3 1501.85   46.40
   1   7  -3 1441.86   53.49
   1   7  -3 1451.15   46.30
  -1   7   3 1522.45   46.30
   1   7  -3 1357.76   45.50
   1   7  -3 1472.15   54.19
  -1   7   3 1519.95   52.99
   1   7  -3 1268.47   46.80
   0  -7   3  120.19    5.00
   0  -7  -3  133.69   13.00
   0  -7   3  136.79   14.30
   0  -7  -3  123.39    5.10
   0  -7  -3  114.99    4.10
   0  -7   3  112.79    4.10
   0  -7   3  125.29    5.20
   0  -7   3  126.79    5.10
   0  -7  -3  119.69    5.20
   0  -7  -3  121.99    5.10
   0   7  -3  119.49   14.80
   0   7   3  124.79    5.10
   0   7  -3  118.59    5.00
   0   7  -3  104.49   14.70
   0   7  -3  124.29    5.20
   0   7   3  126.89   14.80
   0   7  -3  120.69    5.30
   0   7   3  122.89    5.10
   0   7   3  125.49   12.20
   0   7   3  120.59    5.00
  -1  -7  -3  447.66   14.80
  -1  -7  -3  435.56   24.10
   1  -7   3  448.36   14.70
  -1  -7  -3  449.06   14.70
   1  -7   3  437.56   14.80
  -1  -7  -3  443.56   14.70
   1  -7   3  412.86   13.80
  -1   7  -3  429.36   14.70
  -1   7  -3  442.76   14.60
   1   7   3  443.26   14.80
  -1   7  -3  455.75   22.60
   1   7   3  439.96   23.30
   1   7   3  423.16   23.40
   1   7   3  445.76   14.80
  -1   7  -3  424.86   22.30
  -1   7  -3  408.06   14.70
   2  -7   3   34.30    3.20
   2  -7   3   33.20    1.80
   2  -7   3   33.60    3.10
  -2  -7  -3   18.30   11.00
   2  -7   3   40.00    2.70
   2  -7   3   48.20   10.90
  -2  -7  -3   28.00    3.80
  -2  -7  -3   36.60    3.30
  -2  -7  -3   38.40    2.80
  -2   7  -3   15.60   10.00
   2   7   3   39.00    3.10
   2   7   3   40.40    3.00
   2   7   3   35.10    3.10
   2   7   3   41.00   11.60
   2   7   3   36.50    1.90
   2   7   3   29.00   10.80
  -2   7  -3   38.20    2.90
   3  -7   3    6.20    2.20
  -3  -7  -3    2.10    2.30
  -3  -7  -3    5.50    0.90
   3  -7   3    6.20    1.50
   3  -7   3    9.40    2.20
   3  -7   3    5.10    0.90
  -3  -7  -3    4.60    1.60
   3  -7   3   -2.50   13.30
  -3   7  -3    7.70    1.60
   3   7   3    8.50    1.00
   3   7   3    7.50    2.30
  -3   7  -3    5.40    2.00
   3   7   3    5.20    1.70
   3   7   3    7.00    2.30
  -3   7  -3   11.50   11.60
   3   7   3   14.20   17.50
  -3   7  -3   17.20   13.20
   3   7   3    3.80   14.40
  -3   7  -3    8.40    2.10
   4  -7   3  284.87   10.30
   4  -7   3  268.17    9.20
  -4  -7  -3  286.47   10.70
  -4  -7  -3  288.77    9.20
  -4   7  -3  286.97    9.80
  -4   7  -3  293.37   10.90
  -4   7  -3  265.77    9.10
   4   7   3  290.07   10.60
   4   7   3  269.17    9.20
  -5  -7  -3  206.08    7.60
   5  -7   3  201.38    8.40
  -5  -7  -3  210.18    8.70
  -5   7  -3  200.88    7.70
   5   7   3  198.78    7.00
  -5   7  -3  203.88    8.80
   5   7   3  202.78    8.90
  -6  -7  -3  294.57   10.10
  -6  -7  -3  292.47   11.40
   6  -7   3  268.37   13.00
  -6   7  -3  297.77   10.20
   6   7   3  252.77   13.40
  -6   7  -3  285.47   11.20
  -7  -7  -3    9.80    1.80
  -7   7  -3   10.00    2.10
   7   7   3   12.20    1.70
  -7   7  -3    7.90    1.90
  -8  -7  -3   58.19    3.00
  -8   7  -3   59.69    3.10
  -8  -8   3  229.98    8.60
  -8   8   3  218.18    8.60
  -6  -8   3  269.97   10.90
  -6   8   3  275.97   10.90
   6   8  -3  268.27    9.30
  -6   8   3  269.37    9.60
  -5  -8   3   19.50    1.70
   5  -8  -3   19.50    2.00
  -5  -8   3   16.00    3.30
   5   8  -3   13.70    3.50
  -5   8   3   17.70    2.80
  -5   8   3   19.10    3.60
  -5   8   3   21.70    4.20
   4  -8  -3   12.50    2.20
  -4  -8   3    8.40    1.00
  -4  -8   3   11.70    2.20
  -4  -8   3    6.40    2.70
   4  -8  -3    9.70    1.10
  -4   8   3   10.50    1.80
  -4   8   3    8.20    2.70
  -4   8   3    7.90    1.60
  -4   8   3   12.10    1.50
   4   8  -3   10.10    2.50
   4   8  -3    9.70    1.20
   3  -8  -3  637.74   39.70
  -3  -8   3  714.43   21.90
  -3  -8   3  684.63   23.50
  -3  -8   3  671.93   23.00
   3  -8  -3  691.43   21.80
   3  -8  -3  697.83   22.80
   3  -8  -3  725.93   23.50
  -3   8   3  676.03   21.80
  -3   8   3  696.93   22.40
  -3   8   3  674.53   22.80
   3   8  -3  624.74   38.00
  -3   8   3  690.13   23.00
  -3   8   3  687.13   35.70
  -3   8   3  688.13   33.90
   3   8  -3  720.23   23.50
  -3   8   3  675.93   22.70
   3   8  -3  735.93   23.30
   3   8  -3  711.93   21.90
   2  -8  -3    0.20   11.10
  -2  -8   3   -0.80    1.80
   2  -8  -3   -0.90    1.70
  -2  -8   3    6.90   10.20
  -2  -8   3    1.70    2.30
   2  -8  -3    2.60    1.80
  -2  -8   3    1.40    1.50
   2  -8  -3    0.70    0.70
   2  -8  -3    2.70    1.40
  -2   8   3    6.50    1.70
   2   8  -3   -0.10    0.80
   2   8  -3    1.70    2.00
   2   8  -3   -0.40    1.60
   2   8  -3    4.90    1.90
   2   8  -3   14.50   12.90
  -2   8   3  -11.00    9.90
  -2   8   3   -2.20    1.50
  -2   8   3   -9.20   10.40
   2   8  -3   14.60   13.20
  -1  -8   3  315.67   11.10
  -1  -8   3  309.87   11.10
  -1  -8   3  320.17   20.60
   1  -8  -3  309.87   11.30
   1  -8  -3  322.47   11.20
   1  -8  -3  311.97   21.90
  -1  -8   3  309.17   11.30
   1  -8  -3  318.47   11.10
  -1   8   3  325.77   20.50
  -1   8   3  331.57   20.80
   1   8  -3  319.67   11.40
  -1   8   3  311.17   11.10
  -1   8   3  326.27   11.10
   1   8  -3  307.87   11.10
   1   8  -3  317.47   11.30
  -1   8   3  312.87   11.00
   1   8  -3  304.57   22.10
   1   8  -3  320.87   20.10
   1   8  -3  311.57   10.20
   0  -8   3  125.59   16.40
   0  -8  -3  105.49   17.30
   0  -8   3  132.39    5.80
   0  -8   3  135.99    5.70
   0  -8  -3  133.69    4.50
   0  -8  -3  136.29    5.60
   0  -8  -3  134.49    5.60
   0  -8   3  133.29    5.60
   0  -8   3  120.89    4.50
   0  -8  -3  129.09    5.80
   0   8  -3  118.99   16.60
   0   8   3  129.59    4.60
   0   8   3  160.78   16.80
   0   8  -3  145.39   14.20
   0   8   3  132.89   13.90
   0   8  -3  129.29    5.60
   0   8  -3  137.99    5.80
   0   8   3  135.69    5.60
   0   8   3  139.19    5.70
   0   8  -3  126.29    4.60
   0   8   3  137.99    5.60
   0   8  -3  138.59    5.80
   1  -8   3   99.09    4.40
  -1  -8  -3   89.09    4.70
  -1  -8  -3   94.69    4.50
  -1  -8  -3   89.89    4.40
   1  -8   3   93.29    4.70
   1  -8   3   94.79    4.50
  -1  -8  -3   71.79   11.60
   1  -8   3   92.19    3.30
   1  -8   3   79.19   12.50
   1   8   3   93.79    4.60
  -1   8  -3   72.69   11.60
   1   8   3   69.59   13.00
  -1   8  -3   91.29    4.50
  -1   8  -3   95.49    4.50
   1   8   3   96.69   13.70
   1   8   3   94.49    4.60
  -1   8  -3   78.39   13.10
  -1   8  -3   90.29    4.50
   1   8   3   92.19    4.60
   2  -8   3 1473.65   47.60
  -2  -8  -3 1545.25   58.89
   2  -8   3 1530.45   58.19
  -2  -8  -3 1555.94   48.70
   2  -8   3 1529.25   48.60
   2  -8   3 1559.24   48.60
   2  -8   3 1548.05   48.80
  -2  -8  -3 1539.55   48.80
   2   8   3 1497.15   58.49
  -2   8  -3 1485.05   48.50
  -2   8  -3 1507.15   48.60
   2   8   3 1515.05   47.60
   2   8   3 1544.25   48.70
   2   8   3 1546.15   48.80
   2   8   3 1510.45   58.89
   2   8   3 1555.84   48.70
  -2   8  -3 1441.36   56.99
  -3  -8  -3  106.69    5.20
   3  -8   3  103.49    3.80
   3  -8   3  116.39    5.00
  -3  -8  -3   99.59    3.80
   3   8   3   97.59    4.00
  -3   8  -3  105.29    4.50
  -3   8  -3  102.29    3.90
   3   8   3  103.59    5.20
   4  -8   3   59.59    4.10
  -4  -8  -3   59.69    4.20
  -4  -8  -3   62.49    2.60
   4  -8   3   54.69    2.60
  -4   8  -3   65.79    3.50
  -4   8  -3   57.49    2.60
   4   8   3   52.49    2.70
   4   8   3   56.39    4.40
  -4   8  -3   60.59    4.60
   5  -8   3   14.60    3.00
   5  -8   3   13.80    2.00
  -5  -8  -3   14.70    1.70
  -5  -8  -3   11.00    2.30
  -5  -8  -3   12.30    1.90
  -5   8  -3    9.40    2.10
   5   8   3   16.20    3.30
   5   8   3   16.10    2.00
  -5   8  -3   15.50    2.20
  -6  -8  -3   41.80    4.60
  -6  -8  -3   48.70    3.40
  -6   8  -3   47.90    4.70
  -6   8  -3   46.00    3.70
   6   8   3   50.79    2.90
  -7  -8  -3    2.50    1.60
  -7   8  -3    0.90    1.70
  -7   8  -3   -0.40    1.50
   7   8   3    3.70    1.50
  -8  -8  -3    4.30    1.70
  -8   8  -3    9.10    1.60
  -8  -9   3  129.49    5.70
  -8   9   3  131.59    5.80
  -7  -9   3    4.60    2.20
   7   9  -3    4.30    1.50
  -7   9   3    3.50    1.60
  -6  -9   3  156.78    7.40
   6  -9  -3  162.68    5.80
   6   9  -3  152.68    5.80
  -6   9   3  151.88    6.30
  -6   9   3  163.88    7.50
   5  -9  -3   48.90    2.60
  -5  -9   3   47.80    2.30
  -5  -9   3   48.70    4.10
   5   9  -3   46.10    6.20
   5   9  -3   44.60    2.80
  -5   9   3   53.29    4.40
  -5   9   3   54.09    3.40
  -4  -9   3    1.20    0.80
   4  -9  -3    1.90    2.00
  -4  -9   3    0.80    2.20
  -4  -9   3    3.40    1.80
   4   9  -3    3.40    2.40
  -4   9   3    0.50    0.80
   4   9  -3   -1.20    1.00
  -4   9   3    1.70    1.60
   3  -9  -3   12.00    2.10
  -3  -9   3   14.50    1.40
  -3  -9   3   11.80    2.30
  -3   9   3   11.90    1.40
  -3   9   3   13.30    2.90
   3   9  -3   13.50    1.70
  -3   9   3   18.00    2.00
   3   9  -3   13.20    2.40
  -2  -9   3  212.58    9.00
   2  -9  -3  225.38    8.30
   2  -9  -3  229.18   24.60
  -2  -9   3  212.28    8.80
   2  -9  -3  222.28    8.80
   2  -9  -3  218.38    8.90
  -2  -9   3  209.28    8.60
  -2  -9   3  201.58    7.20
  -2  -9   3  288.77   23.10
   2  -9  -3  217.58    7.10
  -2   9   3  211.38    8.50
   2   9  -3  213.88    7.20
  -2   9   3  217.58    8.60
  -2   9   3  229.58   24.10
  -2   9   3  212.48   23.80
   2   9  -3  218.38    8.80
   2   9  -3  181.98   25.30
   2   9  -3  217.58    8.60
   2   9  -3  214.78    9.10
   2   9  -3  208.38   26.10
  -2   9   3  215.68    7.20
   1  -9  -3  445.06   14.70
  -1  -9   3  440.16   15.20
   1  -9  -3  438.76   13.70
  -1  -9   3  439.76   14.70
   1  -9  -3  437.56   14.90
  -1  -9   3  427.46   14.90
  -1  -9   3  415.56   25.60
   1  -9  -3  448.76   27.70
   1  -9  -3  420.96   15.00
  -1  -9   3  400.96   13.60
   1   9  -3  412.16   27.80
   1   9  -3  445.96   15.00
  -1   9   3  424.26   14.80
   1   9  -3  435.26   14.90
  -1   9   3  409.46   24.50
   1   9  -3  425.06   13.70
  -1   9   3  434.26   14.70
  -1   9   3  422.46   14.80
   1   9  -3  442.36   15.10
   1   9  -3  389.56   27.60
  -1   9   3  415.36   26.20
   0  -9   3  431.76   15.00
   0  -9  -3  407.66   15.50
   0  -9  -3  424.46   27.70
   0  -9   3  443.26   15.40
   0  -9   3  407.06   29.00
   0  -9  -3  449.26   15.30
   0  -9  -3  455.55   16.30
   0  -9   3  429.26   14.00
   0  -9  -3  457.85   14.00
   0   9   3  436.46   14.00
   0   9   3  438.16   26.40
   0   9  -3  419.96   26.80
   0   9  -3  415.06   26.10
   0   9   3  449.16   15.20
   0   9  -3  441.56   15.30
   0   9  -3  448.26   15.20
   0   9  -3  434.56   14.00
   0   9   3  447.86   15.10
   0   9  -3  466.85   15.30
   0   9   3  453.95   15.20
   0   9   3  405.76   26.30
   1  -9   3  284.07    8.90
  -1  -9  -3  269.17   10.40
  -1  -9  -3  273.67   10.20
  -1  -9  -3  233.98   24.00
  -1  -9  -3  288.37   10.20
   1  -9   3  269.37   22.90
   1  -9   3  289.57   10.00
   1  -9   3  284.47   10.30
  -1  -9  -3  259.27    8.90
   1  -9   3  270.37   10.40
  -1   9  -3  290.47   10.20
   1   9   3  276.97   10.10
   1   9   3  229.88   23.40
  -1   9  -3  261.77   10.20
  -1   9  -3  279.87   10.20
   1   9   3  287.77   10.40
   1   9   3  273.87   10.30
  -1   9  -3  263.47   22.60
  -1   9  -3  291.27   22.00
   1   9   3  261.27   23.60
   1   9   3  272.87    9.00
  -2  -9  -3  248.98    8.30
   2  -9   3  254.67    8.20
   2  -9   3  257.97   10.10
   2  -9   3  262.47   25.40
   2  -9   3  257.77    9.90
  -2  -9  -3  252.97   10.30
  -2  -9  -3  245.08   27.20
   2  -9   3  260.07    9.30
  -2  -9  -3  244.78   10.00
  -2  -9  -3  255.17    9.70
  -2   9  -3  195.98   23.00
   2   9   3  253.17   25.30
   2   9   3  253.67   10.00
  -2   9  -3  238.48    9.70
  -2   9  -3  213.68   23.60
  -2   9  -3  239.18    8.80
  -2   9  -3  243.88    8.30
   2   9   3  259.77    9.50
   2   9   3  258.07    8.30
   2   9   3  261.67   27.60
  -2   9  -3  243.98    9.60
   2   9   3  248.08    9.90
  -3  -9  -3  180.48    6.30
   3  -9   3  184.98    7.50
   3  -9   3  181.28    6.20
  -3  -9  -3  184.78    7.70
   3   9   3  182.78    6.30
  -3   9  -3  187.98    6.90
  -3   9  -3  184.78    6.20
   3   9   3  188.18    7.80
   4  -9   3  323.67   10.80
  -4  -9  -3  347.17   12.50
  -4  -9  -3  332.57   10.90
   4  -9   3  333.17   12.40
   4   9   3  323.77   10.90
   4   9   3  336.87   12.70
  -4   9  -3  348.27   11.60
  -4   9  -3  326.77   10.80
  -5  -9  -3   55.59    4.80
   5  -9   3   55.79    5.80
  -5  -9  -3   55.29    2.60
  -5  -9  -3   58.69    3.60
   5  -9   3   56.59    2.80
   5   9   3   58.79    3.00
  -5   9  -3   62.19    3.90
   5   9   3   56.19    6.30
  -5   9  -3   62.59    4.80
  -6  -9  -3   40.70    4.70
   6  -9   3   36.60    2.60
  -6  -9  -3   40.70    3.10
   6   9   3   35.10    2.60
  -6   9  -3   38.80    4.40
  -6   9  -3   38.90    3.50
  -7  -9  -3   48.60    3.00
   7   9   3   47.00    2.80
  -7   9  -3   46.80    3.20
  -7   9  -3   44.80    4.00
  -8  -9  -3    1.90    1.40
  -8   9  -3    0.40    1.40
  -8 -10   3  207.98    7.90
  -8  10   3  205.08    7.80
  -7 -10   3  143.29    6.40
  -7  10   3  127.69    6.40
   7  10  -3  139.89    5.10
  -6 -10   3    1.90    2.10
   6 -10  -3    0.50    1.30
   6  10  -3    1.50    1.30
  -6  10   3    2.40    1.70
  -6  10   3    6.10    2.10
  -5 -10   3  239.58    7.80
   5 -10  -3  234.98    8.00
  -5 -10   3  248.88    9.70
  -5 -10   3  217.58   11.90
  -5  10   3  233.78    8.70
   5  10  -3  242.98    8.20
   5  10  -3  234.98   11.40
  -5  10   3  244.78    9.90
   4 -10  -3   37.00    2.10
  -4 -10   3   37.40    2.10
  -4 -10   3   40.90    3.70
  -4  10   3   38.60    3.10
   4  10  -3   32.90    6.30
  -4  10   3   41.70    2.00
   4  10  -3   39.80    2.40
  -4  10   3   36.80    3.70
  -3 -10   3    1.40    0.80
   3 -10  -3    0.60    0.70
  -3 -10   3    0.90    1.90
   3 -10  -3    0.80    1.80
  -3  10   3    0.90    1.30
   3  10  -3    1.90    2.20
  -3  10   3    1.00    0.70
  -3  10   3    0.40    1.60
   3  10  -3    0.70    0.90
  -2 -10   3  834.92   30.30
   2 -10  -3  889.51   46.20
   2 -10  -3  846.72   30.00
   2 -10  -3  939.41   29.70
   2 -10  -3  904.71   29.00
  -2 -10   3  895.31   28.50
  -2 -10   3  926.61   44.90
  -2 -10   3  869.41   30.00
   2 -10  -3  881.31   30.20
  -2 -10   3  957.40   29.70
   2  10  -3  934.31   28.50
   2  10  -3  918.31   30.40
   2  10  -3  824.22   47.40
  -2  10   3  921.91   28.50
   2  10  -3  933.21   30.00
  -2  10   3  915.01   28.90
   2  10  -3  884.11   48.40
   2  10  -3  878.41   30.10
  -2  10   3  974.40   31.00
  -2  10   3  902.71   29.60
   1 -10  -3   21.80   14.90
  -1 -10   3    7.20    1.90
   1 -10  -3    7.00    1.80
  -1 -10   3    9.40    2.50
  -1 -10   3    5.20    0.90
   1 -10  -3    5.60    2.50
  -1 -10   3    3.10    2.10
   1 -10  -3    7.00    0.90
  -1 -10   3    9.70   14.50
   1 -10  -3   13.30    2.50
  -1 -10   3    7.10    1.70
  -1  10   3    8.70    2.40
   1  10  -3  -12.10   11.70
  -1  10   3    9.70    2.30
  -1  10   3    8.20    1.00
   1  10  -3    8.80    2.70
   1  10  -3    6.40    1.00
  -1  10   3    8.40    2.10
  -1  10   3    7.60    2.10
  -1  10   3    3.70   12.80
   1  10  -3    5.70    2.10
  -1  10   3    1.50   13.20
   1  10  -3    7.60    2.10
   0 -10  -3 1111.59   35.40
   0 -10   3 1082.89   35.50
   0 -10   3 1120.49   35.80
   0 -10  -3 1090.69   48.70
   0 -10   3 1025.90   47.20
   0 -10  -3 1063.59   34.20
   0 -10  -3 1070.79   35.50
   0 -10   3 1080.09   35.30
   0 -10   3 1075.69   34.20
   0 -10  -3 1099.79   35.70
   0  10  -3 1065.99   47.90
   0  10   3 1116.19   35.60
   0  10  -3 1072.99   45.90
   0  10  -3 1093.89   34.20
   0  10   3 1154.98   35.50
   0  10   3 1111.89   34.20
   0  10  -3 1086.19   35.80
   0  10  -3 1119.89   35.60
   0  10   3 1003.90   37.30
   0  10   3 1081.09   46.00
   0  10  -3 1138.29   35.60
  -1 -10  -3   55.49    2.50
  -1 -10  -3   60.39    4.20
   1 -10   3   57.69    2.40
   1 -10   3   57.59    3.80
  -1 -10  -3   50.49   17.50
   1 -10   3   58.19    4.90
  -1 -10  -3   54.39    2.60
   1 -10   3   65.99   17.00
  -1 -10  -3   49.99    4.80
  -1 -10  -3   53.29    4.40
   1 -10   3   59.09    4.80
   1  10   3   64.79    4.70
  -1  10  -3   59.59    4.50
   1  10   3   63.99    4.80
  -1  10  -3   51.59    4.50
   1  10   3   60.79    4.00
  -1  10  -3   50.99   14.80
   1  10   3   63.19    2.50
  -1  10  -3   57.99    4.60
  -1  10  -3   56.19    2.70
   1  10   3   51.09   17.10
   1  10   3   55.79   19.10
  -1  10  -3   61.19   15.90
  -2 -10  -3   21.50    3.20
   2 -10   3   15.90    3.60
   2 -10   3   18.40    1.40
  -2 -10  -3   33.20   20.80
  -2 -10  -3   15.70    3.40
  -2 -10  -3   14.90    1.50
   2 -10   3   21.50    3.00
   2  10   3   19.00    3.40
   2  10   3   18.90    3.20
   2  10   3  -27.10   19.80
  -2  10  -3   18.10    1.60
   2  10   3   14.70    3.30
   2  10   3   37.50   21.60
   2  10   3   19.80    1.60
  -2  10  -3   19.50    2.70
   3 -10   3  185.58    7.90
   3 -10   3  181.88    6.30
  -3 -10  -3  187.38    7.80
  -3 -10  -3  182.88    6.40
  -3  10  -3  195.58    6.40
   3  10   3  192.58    8.10
   3  10   3  184.38    6.40
  -3  10  -3  191.78    7.10
   4 -10   3   23.00    3.10
  -4 -10  -3   24.70    1.80
  -4 -10  -3   23.60    3.60
   4 -10   3   22.00    1.70
   4  10   3   23.70    3.40
  -4  10  -3   21.10    3.90
  -4  10  -3   24.80    3.00
   4  10   3   24.40    2.00
  -5 -10  -3  192.38    6.50
   5 -10   3  187.78    9.60
  -5 -10  -3  197.48    7.30
  -5 -10  -3  201.28    8.70
   5 -10   3  191.78    6.70
  -5  10  -3  186.18    8.60
   5  10   3  180.88   10.10
  -5  10  -3  193.48    7.50
   5  10   3  207.18    6.80
   6 -10   3   37.70    2.60
  -6 -10  -3   42.60    3.20
   6  10   3   43.80    2.60
  -6  10  -3   40.50    4.60
  -6  10  -3   42.90    3.50
  -7 -10  -3  195.88    7.30
  -7  10  -3  202.98    8.30
  -7  10  -3  200.78    7.40
   7  10   3  206.68    7.00
  -8 -10  -3    2.70    2.40
  -8 -10  -3    3.40    2.60
  -8  10  -3    1.90    1.50
  -8 -11   3   38.90    3.40
  -8  11   3   38.10    3.00
  -7 -11   3   46.40    3.80
   7 -11  -3   46.10    2.90
  -7  11   3   46.10    3.80
   7  11  -3   43.40    2.70
   6 -11  -3   46.60    2.70
  -6 -11   3   48.50    4.30
  -6 -11   3   36.00    5.30
   6  11  -3   44.70    2.80
  -6  11   3   44.80    4.30
  -6  11   3   52.29    4.00
  -5 -11   3  598.44   19.10
   5 -11  -3  624.84   19.30
  -5 -11   3  555.84   21.50
  -5 -11   3  611.44   20.80
  -5  11   3  614.54   21.00
  -5  11   3  599.54   19.80
   5  11  -3  614.34   19.40
   4 -11  -3   39.50    2.20
  -4 -11   3   45.30    3.90
   4 -11  -3   46.30    4.90
  -4  11   3   35.80    3.30
  -4  11   3   37.00    2.00
   4  11  -3   36.30    5.60
  -4  11   3   36.10    3.70
   4  11  -3   38.40    2.50
   3 -11  -3  132.49    4.80
  -3 -11   3  131.69    6.70
   3 -11  -3  141.19    6.60
  -3 -11   3  135.79    4.90
  -3 -11   3  136.39    6.50
   3  11  -3  138.09    5.00
  -3  11   3  134.09    6.30
  -3  11   3  142.09    5.70
  -3  11   3  141.69    4.80
   3  11  -3  142.59    7.20
  -2 -11   3   54.49    2.50
   2 -11  -3   53.39    2.40
   2 -11  -3   54.49    4.00
   2  11  -3   56.09    2.60
   2  11  -3   56.49    4.60
  -2  11   3   52.09    4.00
  -2  11   3   56.39    3.30
  -2  11   3   54.79    2.40
   1 -11  -3   65.49   21.40
   1 -11  -3   35.50    1.80
  -1 -11   3   31.50    2.10
   1 -11  -3   42.70    5.30
  -1 -11   3   33.40    3.90
  -1 -11   3   34.50    4.90
  -1 -11   3   47.10   17.70
  -1 -11   3   32.20    1.90
   1 -11  -3   37.10    3.40
  -1 -11   3   45.30    5.30
   1 -11  -3   34.00    4.00
  -1  11   3   35.70    3.70
   1  11  -3   54.59   21.70
  -1  11   3   35.80    4.60
   1  11  -3   32.90    2.00
  -1  11   3  -22.40   19.10
   1  11  -3   44.50    5.30
  -1  11   3   32.40    1.90
   1  11  -3   44.90   21.80
   1  11  -3   32.10    3.80
   1  11  -3   42.50    5.50
  -1  11   3   10.50   18.00
   0 -11  -3  373.76   34.00
   0 -11  -3  357.16   13.90
   0 -11   3  385.96   28.10
   0 -11   3  350.66   14.00
   0 -11  -3  359.26   13.70
   0 -11   3  359.76   13.10
   0 -11  -3  368.56   13.20
   0 -11   3  362.26   13.80
   0 -11   3  375.36   11.80
   0 -11  -3  383.56   11.80
   0  11   3  367.36   34.10
   0  11  -3  343.97   32.80
   0  11  -3  362.96   12.00
   0  11   3  375.26   13.40
   0  11   3  359.66   13.60
   0  11   3  377.96   11.80
   0  11  -3  385.16   11.90
   0  11   3  358.66   11.90
   0  11  -3  351.96   13.70
   0  11   3  346.17   31.70
   0  11  -3  386.16   33.10
   0  11  -3  372.16   13.90
   0  11  -3  358.46   13.60
   0  11   3  372.06   13.80
  -1 -11  -3  200.58    6.70
   1 -11   3  212.78    8.20
  -1 -11  -3  189.18    6.80
  -1 -11  -3  220.98   26.60
  -1 -11  -3  186.48    9.30
   1 -11   3  184.78    9.10
  -1 -11  -3  192.08    9.10
   1 -11   3  208.48    6.70
   1 -11   3  200.78    9.50
   1 -11   3  191.28   31.00
  -1 -11  -3  207.98    8.60
   1  11   3  261.67   34.50
   1  11   3  204.48    6.70
  -1  11  -3  219.68   31.80
   1  11   3  212.38    8.40
  -1  11  -3  196.58    9.20
   1  11   3  188.08    9.10
  -1  11  -3  215.68   31.20
  -1  11  -3  201.98    7.50
  -1  11  -3  198.28    6.80
  -1  11  -3  198.38    9.00
   1  11   3  151.18   25.10
   1  11   3  204.78    9.40
   2 -11   3 1156.78   37.70
  -2 -11  -3 1091.59   37.60
   2 -11   3 1140.59   36.30
  -2 -11  -3 1170.78   36.40
  -2  11  -3 1172.28   36.40
  -2  11  -3 1188.58   36.90
   2  11   3 1145.29   36.40
   2  11   3 1189.38   38.00
   3 -11   3  213.38    7.20
   3 -11   3  211.08    8.90
  -3 -11  -3  208.78    8.80
  -3 -11  -3  213.08    7.30
  -3  11  -3  221.78    8.00
   3  11   3  214.68    7.30
   3  11   3  217.18    9.20
  -3  11  -3  216.08    7.20
   4 -11   3   10.00    1.10
  -4 -11  -3    9.30    2.30
  -4 -11  -3    8.90    1.10
   4 -11   3    8.40    3.00
   4  11   3    7.50    3.30
   4  11   3    8.40    1.30
  -4  11  -3   10.50    2.10
  -4  11  -3    8.10    1.00
  -4  11  -3    6.60    1.80
   5 -11   3  585.34   22.60
  -5 -11  -3  625.14   21.80
   5 -11   3  638.04   20.00
  -5 -11  -3  638.44   20.60
  -5 -11  -3  653.23   19.90
   5  11   3  594.74   23.20
  -5  11  -3  616.24   21.80
  -5  11  -3  639.44   20.70
   5  11   3  638.04   20.10
   6 -11   3   10.80    1.30
  -6 -11  -3   12.70    2.00
   6  11   3   11.80    1.40
  -6  11  -3   14.20    2.30
  -6  11  -3   10.00    2.40
  -7 -11  -3    2.40    1.40
   7 -11   3   -0.80    1.50
  -7  11  -3    1.10    1.60
   7  11   3    1.50    1.50
  -7  11  -3    0.00    1.40
  -8 -11  -3  184.98    7.20
  -8  11  -3  181.68    6.40
  -8 -12   3    4.20    2.00
  -8  12   3    1.50    1.00
  -7 -12   3  480.65   16.10
   7 -12  -3  469.95   15.10
  -7  12   3  446.36   16.10
   7  12  -3  476.25   15.40
  -6 -12   3  338.67   12.40
   6 -12  -3  329.47   10.90
   6  12  -3  337.57   11.00
  -6  12   3  322.77   11.40
  -5 -12   3  496.95   16.00
   5 -12  -3  502.75   16.20
  -5 -12   3  507.15   17.60
  -5  12   3  498.75   17.80
  -5  12   3  485.05   16.70
   5  12  -3  512.55   16.30
  -4 -12   3  368.56   13.50
   4 -12  -3  369.76   12.10
   4 -12  -3  356.06   14.40
  -4  12   3  376.36   12.00
   4  12  -3  373.16   12.30
   4  12  -3  360.86   15.10
  -4  12   3  381.36   13.70
  -4  12   3  388.06   12.80
  -3 -12   3  376.66   12.20
  -3 -12   3  362.76   13.50
   3 -12  -3  370.56   12.20
   3 -12  -3  373.26   14.00
   3  12  -3  368.96   14.50
  -3  12   3  383.26   12.10
  -3  12   3  371.66   13.60
  -3  12   3  382.66   12.80
   3  12  -3  381.36   12.30
   2 -12  -3 1132.49   37.30
  -2 -12   3 1206.28   37.40
   2 -12  -3 1200.48   38.90
  -2  12   3 1205.78   37.80
   2  12  -3 1194.88   39.20
   2  12  -3 1194.98   37.40
  -2  12   3 1192.08   37.30
  -2  12   3 1164.68   38.50
   1 -12  -3  205.88    8.30
  -1 -12   3  169.58   49.00
  -1 -12   3  197.48    6.70
  -1 -12   3  206.58   13.10
   1 -12  -3  176.38    7.10
  -1 -12   3  188.68    6.50
   1 -12  -3  204.28    6.60
  -1 -12   3  187.48   10.80
   1  12  -3  281.07   45.60
   1  12  -3  208.28    6.70
   1  12  -3  199.38   10.60
  -1  12   3  198.38    6.70
   1  12  -3  234.18   32.60
   1  12  -3  191.98    6.90
   1  12  -3  200.48    8.70
   1  12  -3  170.48   10.20
   0 -12  -3  702.53   23.10
   0 -12  -3  702.13   21.40
   0 -12  -3  657.03   21.60
   0 -12  -3  634.14   23.90
   0 -12   3  659.43   23.80
   0 -12   3  740.53   48.90
   0 -12   3  685.43   21.60
   0 -12  -3  670.73   23.90
   0 -12   3  720.43   21.40
   0 -12  -3  648.24   51.19
   0 -12   3  669.53   23.00
   0 -12   3  627.24   24.00
   0  12  -3  697.93   22.00
   0  12   3  581.54   48.40
   0  12   3  579.54   41.40
   0  12   3  715.83   21.40
   0  12  -3  632.64   23.70
   0  12  -3  730.53   21.50
   0  12   3  620.34   23.80
   0  12   3  711.53   21.60
   0  12  -3  710.73   21.60
   0  12  -3  675.63   24.00
   0  12   3  687.73   23.20
   0  12  -3  701.83   48.20
   0  12  -3  713.93   23.40
   0  12  -3  593.74   49.80
   0  12   3  659.73   23.80
  -1 -12  -3  557.84   17.30
   1 -12   3  505.55   17.40
  -1 -12  -3  547.95   19.50
  -1 -12  -3  531.45   17.10
   1 -12   3  544.65   18.70
  -1 -12  -3  558.34   18.70
   1 -12   3  530.45   17.10
   1  12   3  556.64   18.90
  -1  12  -3  528.15   17.70
   1  12   3  495.95   47.70
   1  12   3  549.95   17.20
   1  12   3  515.75   20.10
  -1  12  -3  568.54   17.30
   1  12   3  526.05   17.30
   1  12   3  517.75   19.90
   1  12   3  491.45   50.19
   2 -12   3  422.56   13.50
   2 -12   3  424.76   15.30
  -2 -12  -3  381.46   14.90
  -2 -12  -3  410.86   13.60
   2  12   3  428.56   13.60
  -2  12  -3  426.36   14.20
  -2  12  -3  434.46   13.60
   2  12   3  439.86   15.60
   3 -12   3  678.03   21.50
   3 -12   3  655.43   24.40
  -3 -12  -3  637.14   22.90
  -3 -12  -3  695.63   21.60
   3  12   3  669.63   21.60
   3  12   3  675.33   23.70
  -3  12  -3  688.63   22.10
  -3  12  -3  709.83   21.50
  -4 -12  -3   10.70    2.70
  -4 -12  -3   11.90    1.60
   4 -12   3   10.60    1.20
   4 -12   3   15.20    3.70
  -4  12  -3   12.80    1.50
  -4  12  -3   13.60    2.10
   4  12   3   11.10    1.40
   4  12   3   13.00    4.00
  -4  12  -3    7.70    2.10
  -5 -12  -3  425.36   14.50
  -5 -12  -3  439.76   16.00
  -5 -12  -3  436.56   13.90
   5 -12   3  423.06   14.00
  -5  12  -3  418.46   15.80
   5  12   3  444.86   14.10
  -5  12  -3  428.76   14.70
  -6 -12  -3    2.10    1.50
   6 -12   3   -0.50    1.00
   6  12   3    3.20    1.20
  -6  12  -3    5.80    2.00
  -6  12  -3    1.70    1.70
  -7 -12  -3  146.29    5.50
   7 -12   3  148.29    5.40
   7  12   3  150.28    5.30
  -7  12  -3  145.69    6.40
  -7  12  -3  152.68    5.80
  -8 -12  -3  135.19    5.70
  -8  12  -3  158.68    5.20
  -8  13   3  156.98    5.80
   7 -13  -3   42.00    2.70
  -7 -13   3   43.60    3.70
   7  13  -3   44.80    2.60
  -7  13   3   49.90    3.50
   6 -13  -3   90.69    3.70
  -6 -13   3   91.79    5.10
  -6  13   3   93.99    5.30
  -6  13   3   89.89    4.30
   6  13  -3   94.69    3.90
   5 -13  -3  454.65   14.30
  -5 -13   3  443.76   15.70
  -5 -13   3  426.66   14.10
   5  13  -3  446.16   14.40
  -5  13   3  426.06   14.80
  -5  13   3  436.86   15.90
  -4 -13   3 1013.00   31.70
   4 -13  -3 1043.90   31.80
  -4 -13   3 1006.30   33.00
   4 -13  -3 1011.90   34.20
   4  13  -3  927.91   34.60
   4  13  -3 1017.40   31.90
  -4  13   3 1000.70   31.60
  -4  13   3 1008.10   33.30
  -4  13   3 1004.10   32.30
  -3 -13   3  923.41   32.20
  -3 -13   3  942.81   30.70
   3 -13  -3  999.80   32.90
   3 -13  -3  996.90   30.70
   3  13  -3  993.50   30.80
  -3  13   3  974.70   30.70
   3  13  -3  950.70   33.20
  -3  13   3  990.30   31.20
  -3  13   3  976.70   32.10
   2 -13  -3   11.00    2.60
   2 -13  -3   11.60    1.50
  -2  13   3   10.50    1.80
  -2  13   3   15.90    2.50
   2  13  -3   10.80    1.80
   2  13  -3   14.10    1.90
  -2  13   3    8.10    1.90
   2  13  -3   18.30    3.50
  -1 -13   3  215.68    7.70
   1 -13  -3  225.98    8.10
  -1 -13   3  233.18    7.90
   1 -13  -3  229.68    9.70
   1 -13  -3  240.98    7.70
   1  13  -3  233.18   10.10
   1  13  -3  236.08    8.00
   1  13  -3  235.48    7.80
  -1  13   3  234.48    7.80
   0 -13  -3 2084.69  107.09
   0 -13   3 1922.81   62.59
   0 -13   3 1914.61   60.69
   0 -13  -3 1980.10   60.99
   0 -13  -3 1901.71   60.69
   0 -13   3 1893.31   60.89
   0 -13   3 1876.51   64.39
   0 -13  -3 1912.71   65.69
   0  13  -3 1965.30   60.79
   0  13  -3 2020.30   60.89
   0  13   3 1952.40   60.69
   0  13  -3 1936.21   62.79
   0  13   3 1962.90   60.89
   0  13   3 1943.81   62.69
  -1 -13  -3  407.36   13.80
  -1 -13  -3  383.16   12.40
   1 -13   3  354.76   12.50
  -1 -13  -3  356.36   12.30
   1 -13   3  378.06   14.10
   1 -13   3  388.36   12.20
  -1  13  -3  371.46   12.80
   1  13   3  373.86   12.40
  -1  13  -3  380.16   12.30
   1  13   3  373.06   14.20
   1  13   3  382.16   12.30
  -2 -13  -3  768.62   23.90
   2 -13   3  725.53   25.60
   2 -13   3  762.82   23.80
  -2 -13  -3  737.53   25.30
   2  13   3  758.12   26.00
   2  13   3  758.62   23.80
  -2  13  -3  758.82   24.90
  -2  13  -3  783.82   23.90
   2  13   3  696.03   24.00
  -3 -13  -3  434.46   16.30
   3 -13   3  450.65   16.90
   3 -13   3  465.05   14.70
  -3 -13  -3  459.35   14.80
   3  13   3  454.75   17.30
  -3  13  -3  464.55   14.70
  -3  13  -3  458.35   15.40
   3  13   3  464.55   14.80
   4 -13   3   69.79    7.20
   4 -13   3   57.19    2.70
  -4 -13  -3   56.79    2.60
  -4  13  -3   54.49    4.80
   4  13   3   52.59    7.60
  -4  13  -3   52.29    2.50
  -4  13  -3   50.69    3.90
   4  13   3   56.79    2.90
  -5 -13  -3  920.31   29.70
   5 -13   3  927.61   29.10
  -5 -13  -3  902.61   30.90
  -5 -13  -3  941.51   29.00
  -5  13  -3  905.91   30.90
  -5  13  -3  910.61   29.80
   5  13   3  937.21   29.20
  -6 -13  -3    3.10    1.40
   6 -13   3    2.00    1.10
  -6  13  -3    1.30    1.80
   6  13   3    3.30    1.20
  -6  13  -3    1.10    1.60
   7 -13   3    1.00    1.40
  -7 -13  -3    3.20    1.30
  -7 -13  -3    3.50    2.70
   7  13   3    2.90    1.10
  -7  13  -3    6.90    1.70
  -7  13  -3    3.20    1.40
  -7 -14   3  352.86   13.50
   7 -14  -3  375.06   12.30
   7  14  -3  398.16   12.30
  -7  14   3  393.46   13.20
  -6 -14   3  201.28    8.10
   6 -14  -3  211.08    6.90
  -6  14   3  190.88    7.30
   6  14  -3  213.58    7.10
  -6  14   3  195.98    8.20
   5 -14  -3   18.20    1.90
  -5 -14   3   13.00    2.60
  -5 -14   3   15.40    1.60
   5  14  -3   13.80    2.10
  -5  14   3    9.70    2.00
  -5  14   3   16.60    2.30
  -4 -14   3  406.76   13.00
  -4 -14   3  398.46   14.40
   4 -14  -3  374.76   16.60
   4 -14  -3  421.16   13.10
   4  14  -3  384.96   13.40
  -4  14   3  396.86   13.70
   4  14  -3  396.46   17.90
  -4  14   3  409.36   12.90
  -4  14   3  408.56   14.70
   3 -14  -3   65.19    2.90
  -3 -14   3   61.09    2.90
   3 -14  -3   65.29    6.50
   3  14  -3   62.99    7.60
  -3  14   3   56.79    3.80
  -3  14   3   65.19    4.40
  -3  14   3   60.19    2.70
   3  14  -3   66.29    3.20
   2 -14  -3  618.24   19.50
  -2 -14   3  626.24   19.60
  -2  14   3  605.54   20.80
   2  14  -3  617.24   19.60
   2  14  -3  607.34   22.30
  -2  14   3  620.44   19.60
   2  14  -3  585.04   19.80
   1 -14  -3  194.08    6.70
   1 -14  -3  187.18    7.00
   1 -14  -3  199.28    9.10
   1  14  -3  199.48    6.90
   1  14  -3  191.18   10.00
   1  14  -3  200.18    6.80
  -1  14   3  198.98    6.80
   0 -14   3  645.34   20.20
   0 -14  -3  647.04   20.50
   0 -14  -3  641.24   20.20
   0 -14   3  610.64   22.40
   0 -14   3  637.84   20.40
   0  14   3  632.64   20.20
   0  14   3  642.64   20.40
   0  14  -3  647.94   20.40
   0  14  -3  623.94   20.20
   1 -14   3  908.21   28.80
   1 -14   3  883.31   29.00
   1 -14   3  900.61   30.90
  -1 -14  -3  934.41   29.20
  -1  14  -3  917.01   29.50
  -1  14  -3  914.81   28.90
   1  14   3  897.11   31.20
   1  14   3  927.71   28.80
   1  14   3  925.31   29.00
   2 -14   3  541.75   21.20
   2 -14   3  600.34   18.50
  -2 -14  -3  593.04   18.60
  -2 -14  -3  593.54   20.10
  -2  14  -3  597.84   18.60
   2  14   3  562.44   21.00
  -2  14  -3  569.44   19.10
   2  14   3  594.94   18.60
   2  14   3  553.24   18.70
   3 -14   3  957.60   33.80
  -3 -14  -3 1026.60   31.60
   3 -14   3 1010.50   31.50
  -3 -14  -3  955.70   32.90
   3  14   3 1015.60   31.60
  -3  14  -3 1017.70   32.10
   3  14   3  954.10   34.10
  -3  14  -3 1024.00   31.50
  -4 -14  -3  203.08    9.20
   4 -14   3  186.68   11.70
  -4 -14  -3  222.18    7.40
   4  14   3  193.38   12.70
  -4  14  -3  231.38    8.40
  -4  14  -3  232.18    7.30
  -4  14  -3  230.88    9.50
  -5 -14  -3    6.40    2.80
  -5 -14  -3    6.50    1.70
  -5 -14  -3    7.60    1.10
   5 -14   3    6.40    1.10
   5  14   3    7.30    1.30
  -5  14  -3    5.50    1.90
  -5  14  -3    5.60    2.00
  -6 -14  -3  440.36   16.00
   6 -14   3  453.95   14.30
  -6 -14  -3  443.16   14.70
   6  14   3  455.15   14.40
  -6  14  -3  432.26   15.80
  -6  14  -3  448.46   14.90
  -7 -14  -3  115.59    4.50
  -7 -14  -3  119.89    5.70
  -7  14  -3  132.19    4.80
   7  14   3  132.09    4.50
  -7  14  -3  113.99    5.60
   7  15  -3    1.60    1.10
  -7  15   3    0.90    1.10
  -6 -15   3  226.18    9.30
   6 -15  -3  249.18    8.20
   6  15  -3  256.67    8.30
  -6  15   3  244.08    9.40
   5 -15  -3  523.85   16.50
  -5 -15   3  503.95   16.30
  -5 -15   3  495.95   17.70
  -5  15   3  484.05   16.90
   5  15  -3  523.45   16.60
  -5  15   3  532.85   18.90
   4 -15  -3  244.58    8.10
  -4 -15   3  218.78    9.50
  -4 -15   3  241.58    8.10
   4  15  -3  246.08    8.30
  -4  15   3  235.08    7.90
  -4  15   3  238.68    8.80
  -4  15   3  241.18    9.70
   3 -15  -3  815.52   29.60
   3 -15  -3  872.61   26.80
   3  15  -3  798.62   30.60
  -3  15   3  872.21   26.70
  -3  15   3  827.52   28.10
   3  15  -3  867.31   26.90
   2 -15  -3    4.30    1.00
   2 -15  -3    3.00    3.50
  -2 -15   3    3.60    1.10
   2  15  -3    2.60    1.20
   2  15  -3    3.70    1.50
   2  15  -3   11.00    4.90
  -2  15   3    4.30    0.90
  -2  15   3    2.30    1.40
   1 -15  -3  319.57   10.40
   1 -15  -3  304.57   13.10
  -1 -15   3  314.67   10.50
  -1  15   3  325.27   10.50
   1  15  -3  301.07   14.40
   1  15  -3  317.07   10.40
   1  15  -3  316.87   10.60
   0 -15  -3  945.51   34.30
   0 -15   3  994.40   31.40
   0 -15   3  987.90   31.20
   0 -15  -3  972.60   31.20
   0 -15   3  954.40   33.80
   0 -15  -3 1028.10   31.40
   0  15   3 1019.00   31.40
   0  15  -3 1004.20   31.40
   1 -15   3   12.10    3.50
   1 -15   3    9.00    2.40
  -1 -15  -3    7.50    1.10
   1 -15   3   11.00    1.60
   1  15   3    8.10    1.20
  -1  15  -3   10.90    2.00
   1  15   3    6.00    4.50
   1  15   3   11.20    1.70
  -1  15  -3    7.50    1.10
  -2 -15  -3 1003.90   31.40
  -2 -15  -3 1043.90   32.80
   2 -15   3 1004.10   31.30
   2 -15   3  925.81   33.70
  -2  15  -3  989.80   31.80
   2  15   3 1021.20   31.30
   2  15   3  931.71   34.10
   2  15   3  981.00   31.40
  -2  15  -3  989.80   31.30
   3 -15   3  736.53   22.50
  -3 -15  -3  708.23   24.10
  -3 -15  -3  696.23   22.50
   3 -15   3  653.93   25.30
   3  15   3  683.93   26.10
  -3  15  -3  716.63   22.40
   3  15   3  722.53   22.50
  -3  15  -3  707.83   23.10
  -4 -15  -3   63.39    5.10
   4 -15   3   75.19    3.10
  -4 -15  -3   67.59    3.00
   4  15   3   70.49    3.30
  -4  15  -3   77.29    4.40
  -4  15  -3   68.19    2.90
  -4  15  -3   68.59    5.10
  -5 -15  -3  329.07   12.90
  -5 -15  -3  339.57   11.70
  -5 -15  -3  334.77   11.00
   5 -15   3  354.46   11.20
  -5  15  -3  337.17   12.90
   5  15   3  349.67   11.30
  -5  15  -3  345.77   11.90
  -6 -15  -3   27.90    2.20
  -6 -15  -3   18.50    4.00
   6 -15   3   25.60    1.90
   6  15   3   26.20    2.00
  -6  15  -3   30.00    2.80
  -6  15  -3   23.70    3.30
  -7 -15  -3   70.09    3.90
   7  15   3   84.39    3.50
  -7  15  -3   86.49    3.50
  -7  15  -3   84.99    4.00
  -7  16   3  186.08    6.80
   6 -16  -3    1.30    1.00
  -6  16   3    1.60    1.20
   5 -16  -3   33.60    2.10
  -5 -16   3   32.20    1.70
   5  16  -3   31.60    2.40
  -5  16   3   33.50    3.60
   4 -16  -3   78.99    3.40
  -4 -16   3   77.49    3.30
   4  16  -3   78.49    3.60
  -4  16   3   76.59    3.10
  -4  16   3   82.19    5.00
   3 -16  -3  104.39   10.60
  -3 -16   3  110.19    4.30
   3  16  -3  110.09    4.70
  -3  16   3  113.79    5.80
  -3  16   3  113.19    4.20
   3  16  -3  106.39   13.80
   2 -16  -3 1558.34   53.29
   2 -16  -3 1620.54   50.39
   2  16  -3 1651.93   50.39
  -2  16   3 1628.44   50.39
  -2  16   3 1634.74   51.69
   2  16  -3 1581.64   50.49
   2  16  -3 1543.45   54.19
   1 -16  -3  381.36   12.10
   1 -16  -3  364.06   12.40
  -1 -16   3  373.16   12.30
   1  16  -3  362.56   12.10
   1  16  -3  369.46   12.30
  -1  16   3  373.36   12.20
   0 -16   3   86.19    3.50
   0 -16  -3   87.69    3.50
   0 -16  -3   92.39    3.80
   0 -16   3   90.39    3.80
   0  16  -3   87.49    3.70
   0  16   3   91.59    3.70
  -1 -16  -3  491.35   16.00
   1 -16   3  449.95   19.20
   1 -16   3  494.55   15.80
  -1  16  -3  508.15   15.90
   1  16   3  492.55   16.00
   1  16   3  502.15   15.80
  -2 -16  -3   21.70    1.90
   2 -16   3   20.40    1.90
   2 -16   3   23.00    5.10
   2  16   3   19.70    2.20
   2  16   3   20.90    2.10
  -2  16  -3   21.80    1.90
  -2  16  -3   19.00    2.30
   2  16   3    8.10    6.60
  -3 -16  -3  115.29    5.80
  -3 -16  -3   96.39    4.00
   3 -16   3  100.39    4.00
   3 -16   3   74.09   10.70
  -3  16  -3  101.19    3.90
  -3  16  -3  101.49    5.10
   3  16   3   97.09    4.10
   4 -16   3   58.39    2.80
  -4 -16  -3   58.69    2.70
  -4 -16  -3   57.39    4.70
   4  16   3   57.29    3.00
  -4  16  -3   58.49    4.70
  -4  16  -3   54.89    2.60
  -4  16  -3   63.09    4.10
   5 -16   3   26.10    2.00
  -5 -16  -3   28.00    2.40
  -5 -16  -3   23.90    3.70
  -5 -16  -3   26.80    1.60
   5  16   3   28.80    2.20
  -5  16  -3   35.70    3.20
  -5  16  -3   29.00    3.70
  -6 -16  -3  105.49    5.30
  -6 -16  -3  109.19    4.20
   6 -16   3  109.39    4.00
  -6  16  -3  106.19    4.50
  -6  16  -3  112.19    5.30
   6  16   3  109.69    4.10
   6 -17  -3   17.20    1.70
  -6  17   3   17.30    2.50
   6  17  -3   11.80    1.70
  -5 -17   3   87.89    3.20
   5 -17  -3   88.09    3.50
   5  17  -3   88.79    3.70
  -5  17   3   89.99    4.80
  -4 -17   3   43.80    3.20
   4 -17  -3   50.19    2.50
  -4  17   3   47.80    2.20
  -4  17   3   47.00    4.00
   4  17  -3   49.60    2.70
  -3 -17   3    8.20    1.20
   3 -17  -3    9.70    1.30
  -3  17   3    8.30    1.10
   3  17  -3    8.20    1.40
  -3  17   3    7.10    1.60
  -2 -17   3   91.79    3.80
  -2  17   3   90.99    5.10
   2  17  -3   92.79    4.10
  -2  17   3   92.19    3.70
   1 -17  -3   58.69    2.80
   1 -17  -3   60.99    3.20
  -1  17   3   60.79    2.80
   1  17  -3   56.59    3.00
   1  17  -3   50.99    2.90
  -1  17   3   55.09    4.30
   0 -17  -3 1297.07   40.20
   0 -17   3 1222.78   39.90
   0 -17  -3 1232.28   39.90
   0  17   3 1297.27   40.10
   0  17  -3 1307.77   40.20
   1 -17   3    6.90    1.40
   1 -17   3    8.70    1.20
  -1 -17  -3    9.30    1.30
   1  17   3    7.70    1.20
   1  17   3    8.50    1.30
  -1  17  -3    8.60    1.30
   2 -17   3   37.40    7.60
  -2 -17  -3   49.30    2.60
   2  17   3   45.10    2.70
  -2  17  -3   48.00    2.60
  -3 -17  -3  173.98    6.20
   3 -17   3  178.38    6.10
  -3  17  -3  164.68    6.90
   3  17   3  172.38    6.20
  -3  17  -3  171.68    6.00
   4 -17   3   10.00    1.20
  -4 -17  -3   10.80    1.20
  -4  17  -3   11.00    2.20
  -4  17  -3    9.80    2.20
  -4  17  -3   10.30    1.40
   4  17   3   10.40    1.40
  -5 -17  -3  333.77   10.80
  -5 -17  -3  332.77   12.10
  -5 -17  -3  345.87   11.30
   5 -17   3  350.56   11.00
   5  17   3  336.27   11.10
  -5  17  -3  330.67   11.50
  -5  17  -3  332.67   12.40
  -6 -17  -3    4.00    1.20
   6 -17   3    3.20    1.00
  -6  17  -3    2.20    1.20
   6  17   3    4.80    1.00
  -6  17  -3    1.70    1.50
   6 -18  -3   35.30    2.00
  -6  18   3   34.60    2.70
   6  18  -3   35.30    2.10
  -5 -18   3   38.80    1.70
   5 -18  -3   36.30    2.10
   5  18  -3   39.40    2.30
  -5  18   3   39.70    3.20
   4 -18  -3   49.99    2.60
  -4 -18   3   54.29    2.50
   4  18  -3   53.19    2.70
  -4  18   3   53.69    2.20
  -4  18   3   56.69    4.00
  -3 -18   3   48.90    2.60
   3 -18  -3   52.59    2.60
  -3  18   3   57.49    2.50
   3  18  -3   51.49    2.80
  -3  18   3   52.79    4.10
   2 -18  -3  561.04   18.00
  -2 -18   3  558.34   18.10
   2  18  -3  545.25   18.00
  -2  18   3  563.74   19.20
  -2  18   3  571.94   18.00
   2  18  -3  556.24   18.20
   1 -18  -3   66.69    3.00
  -1 -18   3   69.69    3.20
   1 -18  -3   67.59    3.40
   1  18  -3   65.89    3.20
  -1  18   3   65.09    3.00
  -1  18   3   67.69    4.40
   0 -18   3    9.40    1.30
   0 -18  -3   10.10    1.40
   0  18   3    9.40    1.20
  -1 -18  -3   34.20    2.30
   1 -18   3   32.60    2.50
   1 -18   3   35.60    2.20
  -1  18  -3   36.10    2.30
   1  18   3   36.00    2.30
   2 -18   3   28.00    2.10
  -2 -18  -3   29.50    2.20
  -2  18  -3   31.80    2.20
   2  18   3   33.80    2.40
   2  18   3   33.00    2.10
  -3 -18  -3   25.50    2.00
   3 -18   3   24.70    2.00
  -3  18  -3   26.00    1.90
   3  18   3   25.30    2.00
  -4 -18  -3    0.70    0.80
   4 -18   3    2.00    1.00
   4  18   3    1.40    1.00
  -4  18  -3    1.40    0.70
  -4  18  -3    0.30    1.70
  -4  18  -3    0.40    1.50
  -5 -18  -3   45.90    1.90
  -5 -18  -3   46.10    2.50
   5 -18   3   46.80    2.30
  -5  18  -3   40.30    2.90
   5  18   3   43.90    2.30
  -5  18  -3   43.60    3.60
   6 -18   3   17.90    1.70
   6  18   3   19.60    1.70
  -6  18  -3   16.00    2.30
  -6  19   3   41.50    2.60
   5 -19  -3   58.29    2.50
   5  19  -3   54.19    2.60
  -5  19   3   58.29    3.40
   4 -19  -3  176.48    6.10
  -4 -19   3  174.08    6.00
   4  19  -3  175.38    6.10
  -4  19   3  175.38    7.20
  -4  19   3  176.48    5.80
  -3 -19   3    3.60    1.00
   3 -19  -3    5.10    1.10
  -3  19   3    3.50    0.90
  -3  19   3    3.40    1.40
   3  19  -3    5.90    1.20
  -2 -19   3   42.90    2.40
   2 -19  -3   43.30    2.30
   2  19  -3   43.20    2.50
  -2  19   3   42.70    2.40
   2  19  -3   49.50    3.00
   1 -19  -3  284.97    9.60
  -1 -19   3  280.37    9.40
   1 -19  -3  270.47    9.20
  -1  19   3  274.67   10.50
  -1  19   3  279.27    9.30
   1  19  -3  275.57    9.40
   0 -19   3  160.68    6.00
   0 -19  -3  169.48    6.10
   0  19  -3  170.28    6.00
   0  19   3  161.98    6.00
  -1 -19  -3  137.09    5.10
   1 -19   3  138.89    5.30
   1 -19   3  132.89    4.80
   1  19   3  133.59    5.10
  -1  19  -3  134.99    5.10
  -2 -19  -3    0.70    1.00
   2 -19   3    0.80    0.90
   2  19   3    1.20    1.10
   2  19   3    0.40    1.30
  -2  19  -3   -0.30    1.00
  -3 -19  -3    6.90    1.10
   3 -19   3    9.10    1.20
   3  19   3    7.70    1.20
  -3  19  -3    6.90    1.70
  -3  19  -3    5.80    1.00
  -4 -19  -3  332.67   10.90
   4 -19   3  356.16   11.00
  -4  19  -3  335.87   12.30
   4  19   3  334.17   11.00
  -4  19  -3  325.77   10.70
   5 -19   3    7.30    1.00
  -5 -19  -3    8.90    1.20
   5  19   3    8.00    1.10
  -5  19  -3    6.80    1.40
  -6  19  -3   17.50    2.00
   5 -20  -3   16.50    1.60
  -5  20   3   19.80    2.30
   4 -20  -3  134.59    5.20
  -4 -20   3  150.38    4.80
  -4  20   3  132.09    4.50
   4  20  -3  134.39    5.00
  -4  20   3  142.39    5.80
   3 -20  -3  208.98    7.00
  -3 -20   3  212.18    7.00
  -3  20   3  204.98    8.00
   3  20  -3  195.28    7.00
  -3  20   3  213.88    6.90
   2 -20  -3   18.10    1.70
  -2 -20   3   18.70    1.80
  -2  20   3   19.70    1.70
  -2  20   3   22.00    3.00
   2  20  -3   23.00    2.30
  -1 -20   3  556.04   17.70
   1 -20  -3  555.44   17.80
   1  20  -3  556.24   17.60
  -1  20   3  513.45   18.40
   0 -20  -3  129.79    4.80
   0 -20   3  132.89    4.80
   0  20   3  117.29    5.00
   0  20  -3  111.19    5.20
  -1 -20  -3   45.30    2.50
   1 -20   3   44.90    2.70
   1  20   3   45.20    2.50
  -1  20  -3   49.99    3.40
   2 -20   3  161.08    5.60
  -2 -20  -3  158.08    5.80
   2  20   3  159.58    5.80
  -2  20  -3  161.48    5.70
   3 -20   3   30.00    1.90
  -3 -20  -3   27.80    1.90
  -3  20  -3   28.20    1.70
   3  20   3   24.30    2.10
  -3  20  -3   30.40    3.30
   4 -20   3  127.09    5.10
  -4 -20  -3  133.69    4.80
  -4 -20  -3  132.29    4.50
   4  20   3  119.69    4.60
  -4  20  -3  136.09    5.90
   5 -20   3   67.09    2.70
  -5 -20  -3   66.29    2.80
  -5  20  -3   60.09    4.90
  -4 -21   3   74.19    2.70
   4 -21  -3   70.89    2.90
  -4  21   3   74.29    3.70
  -3 -21   3   14.30    1.40
  -3  21   3    9.50    1.50
  -3  21   3   12.00    1.20
   2 -21  -3   44.90    2.30
  -2 -21   3   49.99    2.40
  -2  21   3   46.30    2.20
  -2  21   3   50.09    3.60
   2  21  -3   51.19    2.70
   1 -21  -3  315.07   10.50
  -1 -21   3  309.17   10.30
  -1  21   3  306.27   10.20
   1  21  -3  309.07   10.30
   0 -21  -3   21.60    1.90
   0 -21   3   23.90    1.90
   0  21   3   22.90    1.80
   0  21  -3   22.00    1.90
  -1 -21  -3  885.71   28.10
   1 -21   3  885.41   28.10
  -1  21  -3  888.31   28.00
   1  21   3  873.01   28.00
  -2 -21  -3   24.40    1.80
   2 -21   3   20.00    1.80
  -2  21  -3   22.70    1.70
   2  21   3   22.80    2.00
   3 -21   3    2.10    0.90
  -3 -21  -3    2.10    0.80
  -3  21  -3    1.50    1.20
   4 -21   3   83.09    3.20
  -4 -21  -3   86.19    3.00
  -4 -21  -3   84.29    3.60
  -4  21  -3   84.59    4.20
  -5  21  -3  227.08    7.90
  -4 -22   3   36.00    1.50
   3 -22  -3  308.47   10.40
  -3 -22   3  335.37   10.40
  -3  22   3  339.77   10.30
  -3  22   3  303.97   11.10
  -2 -22   3    5.40    0.90
   2  22  -3    7.40    1.30
  -2  22   3    4.40    0.80
  -1 -22   3  700.43   22.00
   1 -22  -3  687.63   22.00
  -1  22   3  680.43   21.90
   1  22  -3  686.73   21.90
   0 -22  -3   10.00    1.20
   0 -22   3    8.40    1.10
   0  22  -3    7.60    1.10
   0  22   3    9.00    1.10
  -1 -22  -3    6.20    1.10
   1 -22   3    4.20    1.30
   1  22   3    4.90    1.00
  -1  22  -3    3.70    1.00
  -2 -22  -3  583.04   18.70
   2  22   3  572.34   18.70
  -2  22  -3  602.44   18.60
  -2  22  -3  589.84   19.70
   3 -22   3    3.00    1.20
  -3 -22  -3    6.30    0.80
  -3  22  -3    7.80    1.00
  -3  22  -3    5.10    1.20
  -4 -22  -3  225.48    7.50
  -4 -22  -3  227.88    7.20
  -4  22  -3  227.28    8.10
  -3 -23   3    1.80    0.60
  -3  23   3    3.20    0.50
  -2 -23   3  124.39    4.30
  -2  23   3  123.29    4.20
   2  23  -3  118.99    4.50
  -1 -23   3  346.67   11.10
   1 -23  -3  321.87   11.20
  -1  23   3  347.57   11.00
   1  23  -3  345.27   11.10
   0 -23  -3  254.37    8.50
   0 -23   3  256.37    8.50
   0  23   3  252.97    8.40
   0  23  -3  259.07    8.50
  -1 -23  -3  453.85   14.60
   1 -23   3  437.96   14.60
  -1  23  -3  446.26   15.30
   1  23   3  467.25   14.50
  -1  23  -3  457.75   14.50
  -2 -23  -3  100.29    3.60
  -2  23  -3  100.19    3.50
   2  23   3   97.99    3.90
  -2  23  -3   98.79    4.50
  -3 -23  -3   25.50    1.60
  -3 -23  -3   26.10    1.40
  -3  23  -3   24.50    1.20
  -3  23  -3   24.40    2.40
  -3 -24   3  166.48    5.40
  -2 -24   3   49.60    2.00
  -2  24   3   49.99    1.90
  -1 -24   3  376.16   11.90
   1  24  -3  349.96   11.90
   1  24  -3  390.56   13.70
  -1  24   3  370.46   11.90
   0 -24   3   50.09    2.30
   0 -24  -3   46.60    2.30
   0  24   3   48.60    2.10
   0  24  -3   47.20    3.00
   0  24  -3   47.80    2.20
  -1 -24  -3   11.90    1.30
  -1  24  -3   10.80    1.20
   1  24   3   12.70    1.30
  -2 -24  -3  462.85   14.40
  -2  24  -3  444.36   14.90
  -2  24  -3  456.35   14.30
  -1 -25   3   14.20    1.30
  -1  25   3   16.20    1.00
   0  25  -3    9.20    1.10
   0  25   3   10.00    1.00
  -1 -25  -3  273.87    8.90
  -1  25  -3  278.37    8.80
  -9   0   4  425.36   14.20
  -8   0   4   82.19    4.80
  -8   0   4   79.49    5.10
  -7   0   4  219.98    9.40
  -7   0   4  216.68    9.20
   6   0  -4 1578.44   52.09
  -6   0   4 1653.23   52.79
  -6   0   4 1654.13   52.69
  -5   0   4   70.49    5.10
  -5   0   4   67.59    4.50
   5   0  -4   65.89    4.20
   4   0  -4 3536.15  109.99
  -4   0   4 3290.47  110.79
   4   0  -4 3503.45  110.39
  -4   0   4 3375.16  110.89
   4   0  -4 3944.61  119.79
  -3   0   4  239.48    8.10
   3   0  -4  260.17   16.20
  -3   0   4  240.88    8.10
   3   0  -4  243.18    8.50
   3   0  -4  243.98    8.50
   3   0  -4  240.68    8.40
  -3   0   4  234.78   13.30
  -2   0   4 1672.23   51.89
  -2   0   4 1674.13   51.79
   2   0  -4 1705.73   51.99
   2   0  -4 1622.74   51.99
   2   0  -4 1413.96   63.09
   2   0  -4 1644.54   51.99
   2   0  -4 1709.53   51.99
  -2   0   4 1724.23   55.99
  -1   0   4 4598.74  138.59
   1   0  -4 4639.64  138.99
  -1   0   4 4225.08  134.39
   1   0  -4 4353.56  134.39
  -1   0   4 4107.69  134.39
   1   0  -4 4083.59  134.39
   1   0  -4 4321.77  134.49
  -1   0   4 4379.76  134.39
   1   0  -4 4080.99  134.59
   0   0   4  431.96   19.80
   0   0  -4  418.06   13.80
   0   0  -4  414.06   18.70
   0   0   4  411.36   13.80
   0   0  -4  416.76   13.90
   0   0  -4  421.46   13.80
  -1   0  -4 6178.78  193.18
  -1   0  -4 6443.96  197.18
   1   0   4 6799.92  197.58
  -1   0  -4 5832.12  193.08
  -1   0  -4 6221.98  193.18
   1   0   4 5711.13  193.28
  -2   0  -4 3575.84  113.39
  -2   0  -4 3669.73  113.49
   2   0   4 3534.65  113.59
   2   0   4 4034.60  118.39
   2   0   4 3720.13  113.49
   2   0   4 3493.55  113.59
  -2   0  -4 3807.02  117.69
   2   0   4 3242.78  113.59
   3   0   4  379.56   12.50
  -3   0  -4  366.76   12.30
  -3   0  -4  399.76   17.90
   3   0   4  369.26   12.50
   3   0   4  379.06   12.50
  -3   0  -4  373.06   12.30
   3   0   4  352.96   12.90
   3   0   4  382.66   19.40
  -4   0  -4 2383.16   75.59
   4   0   4 2587.94   75.99
  -4   0  -4 2353.96   76.39
   4   0   4 2456.35   75.59
   4   0   4 2274.87   79.99
  -5   0  -4   62.09    4.50
   5   0   4   67.79    4.20
  -6   0  -4 1431.76   43.70
   6   0   4 1314.77   44.10
  -6   0  -4 1368.06   44.50
  -7   0  -4  451.75   15.20
  -8   0  -4   17.70    2.50
  -9   1   4   12.00    4.10
  -8  -1   4  192.68    8.10
  -8  -1   4  223.58    8.40
  -8   1   4  182.18    8.10
  -8   1   4  189.08    8.00
  -7  -1   4  132.59    6.90
  -7  -1   4  126.09    6.70
  -7   1   4  131.99    6.70
  -7   1   4  135.99    6.90
  -6  -1   4  789.12   26.00
  -6  -1   4  782.22   26.00
   6  -1  -4  737.63   25.50
  -6   1   4  777.62   25.90
   6   1  -4  723.73   25.50
  -6   1   4  771.52   26.00
  -5  -1   4   68.39    5.20
  -5  -1   4   79.69    5.70
   5  -1  -4   63.29    4.20
  -5   1   4   65.39    6.40
  -5   1   4   71.19    4.60
   5   1  -4   64.69    4.40
   4  -1  -4    2.80    2.40
  -4  -1   4    0.40    1.40
  -4  -1   4   -0.50    1.60
   4  -1  -4    3.80    1.40
   4  -1  -4    0.00    1.70
  -4   1   4    2.40    1.80
   4   1  -4   17.70   10.90
   4   1  -4    1.80    1.50
   4   1  -4    4.30    1.90
  -4   1   4   -0.60    1.20
   4   1  -4    1.80    1.80
  -3  -1   4  710.73   22.30
   3  -1  -4  703.03   22.50
  -3  -1   4  654.23   26.40
   3  -1  -4  695.53   28.40
   3  -1  -4  700.13   22.40
  -3  -1   4  704.93   22.20
   3  -1  -4  716.13   22.50
  -3   1   4  700.43   22.20
   3   1  -4  656.93   28.50
   3   1  -4  676.23   22.70
  -3   1   4  660.03   26.00
   3   1  -4  715.53   22.60
   3   1  -4  720.23   22.60
   3   1  -4  717.63   22.50
  -3   1   4  710.83   22.20
   2  -1  -4  472.75   22.90
   2  -1  -4  521.45   16.50
  -2  -1   4  525.75   16.40
   2  -1  -4  496.45   16.70
   2  -1  -4  492.35   16.40
  -2  -1   4  519.75   21.30
  -2  -1   4  501.45   16.40
   2  -1  -4  499.15   16.40
   2   1  -4  490.15   23.80
  -2   1   4  500.15   16.40
  -2   1   4  524.65   16.40
   2   1  -4  516.35   16.60
   2   1  -4  475.85   16.60
   2   1  -4  525.75   16.50
  -2   1   4  519.45   21.70
  -1  -1   4 1001.10   32.00
   1  -1  -4 1032.00   32.00
  -1  -1   4 1013.40   31.90
  -1  -1   4 1019.80   36.40
   1  -1  -4 1016.40   36.90
  -1  -1   4 1006.80   31.90
   1  -1  -4 1034.60   32.00
   1  -1  -4 1006.50   32.00
   1  -1  -4  937.01   32.10
   1   1  -4 1008.70   32.00
  -1   1   4 1023.90   32.00
  -1   1   4 1034.60   31.90
   1   1  -4 1022.20   32.10
   1   1  -4  987.40   37.10
   1   1  -4  932.31   32.10
  -1   1   4 1004.90   32.00
   1   1  -4 1014.40   32.10
  -1   1   4 1045.10   36.60
   0  -1   4  219.98    7.60
   0  -1   4  210.78    7.70
   0  -1   4  219.28   14.90
   0  -1  -4  218.08    7.70
   0  -1  -4  220.18   15.20
   0  -1   4  214.08    7.70
   0  -1  -4  208.48    7.70
   0  -1  -4  217.18    7.70
   0   1  -4  223.78   15.50
   0   1   4  209.08    7.60
   0   1   4  217.38   15.00
   0   1   4  216.28    7.60
   0   1  -4  210.38    7.70
   0   1  -4  206.78    7.80
   0   1   4  205.08    7.70
   1  -1   4  812.92   26.60
   1  -1   4  768.92   26.70
  -1  -1  -4  856.91   26.60
   1  -1   4  864.91   26.60
   1  -1   4  820.72   26.60
   1  -1   4  867.11   31.60
  -1  -1  -4  839.62   26.60
  -1  -1  -4  796.62   31.60
  -1  -1  -4  815.12   26.60
  -1   1  -4  874.61   26.60
   1   1   4  840.82   26.60
  -1   1  -4  827.32   26.60
  -1   1  -4  844.12   26.60
   1   1   4  837.42   26.60
   1   1   4  886.91   31.90
   1   1   4  770.92   26.80
   1   1   4  843.32   26.60
  -1   1  -4  801.92   31.60
  -2  -1  -4  265.47    9.10
   2  -1   4  281.27    9.10
   2  -1   4  241.58   10.20
  -2  -1  -4  274.37    9.10
   2  -1   4  277.67   15.20
   2  -1   4  262.27    9.40
   2  -1   4  260.27    9.10
  -2  -1  -4  278.97   16.10
   2   1   4  276.97    9.20
   2   1   4  257.87    9.40
   2   1   4  293.37   15.90
  -2   1  -4  261.47    9.00
  -2   1  -4  280.87   15.70
  -2   1  -4  270.97    9.20
   2   1   4  239.18   10.10
  -3  -1  -4 1507.35   51.69
  -3  -1  -4 1521.05   47.60
   3  -1   4 1450.65   47.80
  -3  -1  -4 1537.65   47.70
   3  -1   4 1470.05   52.79
   3  -1   4 1569.74   47.80
   3  -1   4 1441.56   48.10
   3  -1   4 1532.45   47.90
  -3   1  -4 1532.15   47.60
  -3   1  -4 1507.95   51.19
   3   1   4 1566.84   47.90
   3   1   4 1537.25   47.90
  -3   1  -4 1532.35   47.60
   3   1   4 1405.16   48.10
   3   1   4 1552.64   47.90
   3   1   4 1569.04   53.79
   4  -1   4    7.10    1.60
  -4  -1  -4    3.90    1.30
   4  -1   4    5.30    1.90
  -4  -1  -4    7.80    2.10
   4  -1   4    7.70   10.20
   4  -1   4    7.10    2.50
   4   1   4    8.90    1.70
  -4   1  -4    6.80    1.30
   4   1   4    8.30    2.10
   4   1   4    7.50    2.00
   4   1   4   -7.50   11.60
  -5  -1  -4  426.16   15.20
  -5  -1  -4  435.86   14.30
   5  -1   4  421.76   14.60
  -5   1  -4  430.06   14.30
  -5   1  -4  432.16   15.20
   5   1   4  425.16   14.70
   6  -1   4 1672.23   53.69
  -6  -1  -4 1746.33   53.29
  -6  -1  -4 1664.73   54.09
   6   1   4 1611.84   53.69
  -6   1  -4 1655.13   53.99
  -6   1  -4 1734.73   53.29
  -7  -1  -4   32.80    6.60
  -7  -1  -4   41.00    3.30
  -7   1  -4   42.10    3.30
  -8  -1  -4  375.26   12.60
  -8   1  -4  378.26   12.60
  -9  -2   4  499.75   16.10
  -9   2   4  474.25   17.00
  -8  -2   4    4.90    2.10
  -8   2   4    4.70    1.60
  -8   2   4    6.20    2.10
  -7  -2   4  205.48    8.90
  -7  -2   4  201.98    8.90
  -7   2   4  208.48    8.80
  -7   2   4  208.78    9.10
  -6  -2   4  670.23   22.70
   6  -2  -4  619.24   22.40
  -6  -2   4  683.83   22.80
  -6   2   4  686.43   22.80
  -6   2   4  664.13   22.70
   6   2  -4  631.84   22.60
   5  -2  -4   22.40    3.20
  -5  -2   4   23.00    4.00
  -5   2   4   20.70    3.40
   5   2  -4   22.10    3.60
  -4  -2   4 1788.92   56.29
   4  -2  -4 1785.62   55.39
   4  -2  -4 1834.82   55.79
   4  -2  -4 1720.43   55.49
  -4  -2   4 1816.52   56.39
   4   2  -4 1650.43   62.29
   4   2  -4 1610.34   62.59
  -4   2   4 1758.82   56.29
   4   2  -4 1825.52   55.99
   4   2  -4 1776.32   55.59
  -4   2   4 1755.82   56.29
   4   2  -4 1820.52   55.59
  -3  -2   4  805.62   25.50
  -3  -2   4  785.42   25.50
  -3  -2   4  759.32   30.00
   3  -2  -4  760.62   26.10
   3  -2  -4  763.52   31.10
   3  -2  -4  818.42   25.70
   3  -2  -4  828.62   25.60
   3  -2  -4  805.72   25.70
   3   2  -4  823.72   25.80
   3   2  -4  824.82   25.80
   3   2  -4  828.32   25.80
   3   2  -4  765.22   32.70
   3   2  -4  764.92   26.00
  -3   2   4  841.02   25.40
  -2  -2   4  763.22   23.80
   2  -2  -4  724.93   23.90
   2  -2  -4  714.93   23.90
   2  -2  -4  742.73   24.00
  -2  -2   4  726.23   24.20
   2  -2  -4  801.22   23.90
   2   2  -4  655.93   24.30
   2   2  -4  755.22   23.90
   2   2  -4  728.33   30.30
   2   2  -4  776.82   24.00
  -2   2   4  768.42   23.80
  -2   2   4  783.62   23.80
   2   2  -4  710.23   24.00
  -2   2   4  750.82   28.80
  -1  -2   4 3248.58  105.09
  -1  -2   4 3311.17  105.09
   1  -2  -4 3257.07  105.09
  -1  -2   4 3564.24  109.49
   1  -2  -4 3339.07  105.39
   1  -2  -4 3315.77  105.19
  -1  -2   4 3425.66  105.09
   1  -2  -4 3395.56  105.19
   1  -2  -4 3602.44  109.89
   1   2  -4 3316.97  105.19
   1   2  -4 3364.26  105.29
   1   2  -4 3152.18  105.29
  -1   2   4 3285.07  105.09
   1   2  -4 3438.76  109.89
   1   2  -4 3247.97  105.19
  -1   2   4 3577.34  109.69
  -1   2   4 3342.77  105.09
  -1   2   4 3412.16  105.19
   0  -2  -4  119.79    4.80
   0  -2   4  119.79    4.60
   0  -2  -4  119.49   10.80
   0  -2   4  122.49    4.70
   0  -2   4  123.99   10.40
   0  -2  -4  124.49    4.80
   0  -2  -4  123.29    4.70
   0  -2   4  123.19    4.70
   0   2   4  122.09    4.70
   0   2  -4  116.59    4.90
   0   2   4  132.19   13.00
   0   2  -4  111.99   13.50
   0   2  -4  115.59    4.70
   0   2   4  121.69    4.80
   0   2   4  116.59    4.70
   0   2  -4  116.09    4.80
   1  -2   4 3058.09   99.59
  -1  -2  -4 3362.96  104.39
   1  -2   4 3014.60   99.69
   1  -2   4 3156.38   99.59
  -1  -2  -4 3132.49   99.69
  -1  -2  -4 3188.48   99.69
   1  -2   4 3493.45  104.39
  -1  -2  -4 3185.38   99.69
   1  -2   4 3034.10   99.89
   1   2   4 3083.39   99.69
   1   2   4 2945.11   99.89
  -1   2  -4 3145.69   99.69
   1   2   4 3127.59   99.69
   1   2   4 3466.65  104.49
  -1   2  -4 3362.86  104.39
  -1   2  -4 3112.29   99.69
  -1   2  -4 3347.47   99.69
   1   2   4 3185.78   99.69
   2  -2   4  374.76   13.10
  -2  -2  -4  370.66   13.00
   2  -2   4  377.46   12.80
  -2  -2  -4  368.56   12.90
  -2  -2  -4  369.96   22.60
   2  -2   4  371.26   13.00
   2   2   4  387.86   12.80
  -2   2  -4  400.56   12.80
   2   2   4  405.96   12.80
  -2   2  -4  399.76   12.70
  -2   2  -4  377.46   18.90
   2   2   4  372.06   13.10
   3  -2   4 1809.52   56.89
  -3  -2  -4 1811.02   56.69
   3  -2   4 1789.42   56.89
   3  -2   4 1703.13   57.19
  -3  -2  -4 1830.02   56.79
   3  -2   4 1864.01   62.29
   3  -2   4 1845.22   56.79
  -3  -2  -4 1802.92   61.29
   3   2   4 1829.72   56.89
   3   2   4 1645.14   57.29
   3   2   4 1808.62   56.99
  -3   2  -4 1814.12   56.59
   3   2   4 1855.81   63.09
  -3   2  -4 1829.32   60.39
  -3   2  -4 1802.72   56.59
   3   2   4 1838.52   56.89
  -4  -2  -4 3143.89   97.99
   4  -2   4 3145.49   97.09
   4  -2   4 3214.58   97.49
  -4  -2  -4 3123.89   97.19
   4  -2   4 3106.29   97.29
   4  -2   4 2965.70  100.89
   4   2   4 3108.79   97.39
   4   2   4 2635.64  103.39
  -4   2  -4 3087.09   97.19
   4   2   4 3258.27   97.39
   4   2   4 3366.56   97.69
  -5  -2  -4   46.10    3.10
   5  -2   4   44.90    3.50
  -5   2  -4   45.80    3.10
  -5   2  -4   45.20    4.50
   5   2   4   47.80    3.90
  -6  -2  -4 1489.65   44.80
   6  -2   4 1369.16   45.20
  -6  -2  -4 1404.66   45.60
  -6   2  -4 1382.36   45.50
  -6   2  -4 1451.05   44.80
   6   2   4 1340.77   45.40
  -7  -2  -4   73.59    6.30
  -7  -2  -4   79.59    4.20
  -7   2  -4   81.89    4.30
  -8  -2  -4   25.70    2.40
  -8   2  -4   25.50    2.50
  -9   3   4   11.00    3.20
  -8  -3   4  151.58    6.70
  -8   3   4  148.29    6.70
  -8   3   4  152.38    6.60
  -7  -3   4    1.50    2.20
  -7  -3   4   -1.20    1.90
  -7   3   4    2.60    2.20
  -7   3   4    1.00    1.80
   6  -3  -4   58.89    6.50
  -6  -3   4   54.99    4.50
  -6  -3   4   56.29    4.70
  -6   3   4   52.59    4.70
   6   3  -4   48.60    6.60
  -6   3   4   53.19    4.60
  -5  -3   4  294.27   11.10
   5  -3  -4  284.97   10.40
  -5  -3   4  287.27   10.90
  -5   3   4  265.77   11.60
   5   3  -4  288.37   10.70
  -5   3   4  292.47   11.00
  -4  -3   4  260.87    9.70
   4  -3  -4  254.47    9.00
  -4  -3   4  248.58    9.60
   4  -3  -4  263.87    9.10
   4  -3  -4  232.08    9.30
   4  -3  -4  257.37   29.30
   4   3  -4  292.97   34.80
   4   3  -4  243.88   27.30
  -4   3   4  255.67    9.70
   4   3  -4  256.87    9.30
  -4   3   4  253.87    9.70
   4   3  -4  232.58    9.60
   4   3  -4  261.27    9.50
   3  -3  -4  291.67   10.70
  -3  -3   4  299.37   17.10
   3  -3  -4  288.17   10.00
  -3  -3   4  298.17    9.90
  -3  -3   4  296.67   10.00
   3  -3  -4  276.47   18.00
   3  -3  -4  303.37   10.20
   3  -3  -4  286.07   10.00
   3   3  -4  302.67   10.30
  -3   3   4  292.07    9.70
   3   3  -4  303.17   10.30
   3   3  -4  270.77   10.80
   3   3  -4  278.47   10.20
   3   3  -4  272.77   19.80
  -3   3   4  298.17    9.70
   2  -3  -4  612.74   20.10
   2  -3  -4  628.54   26.50
  -2  -3   4  598.64   19.30
   2  -3  -4  577.14   20.20
   2  -3  -4  628.74   19.80
   2   3  -4  622.64   26.90
   2   3  -4  622.34   19.90
  -2   3   4  649.43   19.80
  -2   3   4  628.04   25.60
  -2   3   4  567.74   20.70
   2   3  -4  616.74   20.00
   2   3  -4  574.34   20.10
   1  -3  -4  542.55   17.70
  -1  -3   4  558.94   23.50
   1  -3  -4  563.04   17.70
  -1  -3   4  520.75   17.60
   1  -3  -4  534.55   17.70
  -1  -3   4  547.95   17.70
  -1  -3   4  547.15   17.70
   1  -3  -4  544.45   23.80
   1  -3  -4  503.35   18.00
   1   3  -4  533.55   17.90
  -1   3   4  541.25   23.10
  -1   3   4  547.65   17.70
   1   3  -4  534.65   17.70
  -1   3   4  554.04   17.60
   1   3  -4  556.64   24.40
  -1   3   4  554.24   17.70
   1   3  -4  549.15   17.80
   0  -3   4  367.16   12.30
   0  -3   4  378.26   12.30
   0  -3  -4  369.96   12.40
   0  -3  -4  368.96   19.40
   0  -3  -4  382.16   12.40
   0  -3   4  361.26   12.40
   0  -3   4  382.36   17.60
   0  -3  -4  370.26   12.40
   0   3  -4  353.76   12.30
   0   3   4  372.96   12.40
   0   3   4  378.46   12.40
   0   3  -4  357.26   12.50
   0   3  -4  362.46   17.90
   0   3   4  390.76   12.40
   0   3  -4  368.66   12.40
   0   3   4  385.56   19.10
  -1  -3  -4    6.50    1.20
   1  -3   4    7.50    2.00
   1  -3   4    9.10    1.30
   1  -3   4    7.10    1.30
  -1  -3  -4    4.40    7.90
   1  -3   4   10.30    7.40
   1  -3   4    9.10    1.30
  -1  -3  -4    6.00    1.30
  -1  -3  -4    5.90    1.30
  -1   3  -4    4.10    1.30
   1   3   4    4.60    1.20
  -1   3  -4    5.10    1.20
   1   3   4    6.70    7.50
  -1   3  -4   -1.50    7.90
   1   3   4    6.60    1.20
  -1   3  -4    7.80    1.40
   1   3   4    9.90    1.40
   2  -3   4  259.57    8.80
  -2  -3  -4  249.28   15.90
   2  -3   4  252.67    8.70
   2  -3   4  256.87   15.70
  -2  -3  -4  255.87    8.80
  -2  -3  -4  252.67    8.50
   2  -3   4  230.78    9.30
   2  -3   4  227.78    9.00
  -2   3  -4  253.67    8.80
  -2   3  -4  246.08    8.70
   2   3   4  268.17   16.30
  -2   3  -4  272.17   16.40
   2   3   4  265.57    8.90
   2   3   4  246.08    8.80
   2   3   4  222.68    9.30
   2   3   4  259.37    8.80
   3  -3   4  610.74   19.20
   3  -3   4  607.54   19.30
  -3  -3  -4  585.84   19.20
   3  -3   4  557.04   19.90
  -3  -3  -4  592.54   19.20
   3  -3   4  579.94   26.50
  -3  -3  -4  575.14   26.30
   3  -3   4  578.24   19.20
   3   3   4  613.04   19.40
  -3   3  -4  596.54   19.00
   3   3   4  580.24   28.20
  -3   3  -4  591.64   19.00
   3   3   4  584.64   19.30
   3   3   4  586.74   19.40
  -3   3  -4  563.54   24.70
  -4  -3  -4  198.38    8.10
   4  -3   4  194.48    7.70
   4  -3   4  215.18   20.50
   4  -3   4  188.48    7.80
  -4  -3  -4  192.88    7.20
   4  -3   4  217.18    7.50
   4   3   4  219.38    7.80
  -4   3  -4  196.38    7.30
   5  -3   4   21.10    3.40
  -5  -3  -4   25.00    3.50
  -5  -3  -4   26.00    2.60
  -5   3  -4   22.10    4.40
   5   3   4   18.20    2.60
  -5   3  -4   18.00    2.60
  -6  -3  -4  366.86   12.60
  -6  -3  -4  376.66   13.70
   6  -3   4  363.06   13.80
  -6   3  -4  365.96   12.60
   6   3   4  356.96   14.30
  -7  -3  -4   -1.80    1.80
  -7  -3  -4    6.10    3.80
  -7   3  -4   -0.20    1.90
  -8  -3  -4  252.87    9.00
  -8  -3  -4  286.77   10.50
  -8   3  -4  246.28    9.10
  -9  -4   4  115.69    4.90
  -7  -4   4   79.59    5.20
  -7   4   4   82.29    5.30
  -7   4   4   80.09    5.40
   6  -4  -4  389.56   15.50
  -6  -4   4  425.26   15.30
  -6  -4   4  423.76   15.30
  -6   4   4  427.26   15.20
  -6   4   4  432.16   15.40
   6   4  -4  398.66   15.90
  -5  -4   4  590.24   19.50
   5  -4  -4  569.64   18.80
  -5  -4   4  575.14   19.40
   5   4  -4  567.04   19.20
  -5   4   4  469.15   20.60
  -5   4   4  581.04   19.40
  -4  -4   4  380.86   13.30
  -4  -4   4  366.46   11.90
   4  -4  -4  384.46   12.70
   4  -4  -4  308.07   27.20
   4  -4  -4  345.47   12.80
  -4  -4   4  376.66   13.40
  -4   4   4  384.16   13.30
  -4   4   4  381.26   13.40
   4   4  -4  350.06   12.10
   4   4  -4  399.66   13.10
  -3  -4   4  947.51   37.50
  -3  -4   4  970.80   31.10
   3  -4  -4  967.10   38.60
   3  -4  -4  995.30   31.20
   3  -4  -4  996.30   31.20
  -3  -4   4  968.90   31.10
   3  -4  -4  922.91   33.50
   3   4  -4  995.80   31.40
  -3   4   4  965.50   35.90
   3   4  -4  977.10   40.90
  -3   4   4  980.40   30.90
   3   4  -4  885.71   30.50
   3   4  -4  971.50   31.40
   3   4  -4 1018.20   31.40
  -3   4   4 1002.60   30.90
   2  -4  -4  385.06   20.30
  -2  -4   4  388.76   13.10
  -2  -4   4  384.36   12.70
   2  -4  -4  409.96   13.10
   2  -4  -4  409.76   13.20
  -2  -4   4  381.26   13.00
   2  -4  -4  369.66   13.50
  -2  -4   4  361.76   19.00
   2   4  -4  386.16   21.30
  -2   4   4  394.86   13.00
  -2   4   4  399.56   13.00
   2   4  -4  345.97   13.60
   2   4  -4  389.66   13.20
   2   4  -4  409.56   13.20
   2   4  -4  385.76   13.30
  -1  -4   4  982.10   31.60
  -1  -4   4  998.80   31.50
  -1  -4   4 1020.70   37.30
   1  -4  -4  948.91   37.40
   1  -4  -4  967.80   31.60
   1  -4  -4  998.70   31.60
  -1  -4   4  997.70   31.60
   1  -4  -4  983.30   31.60
   1   4  -4 1018.10   31.70
   1   4  -4 1008.00   31.70
  -1   4   4  959.80   31.50
  -1   4   4 1004.90   31.50
  -1   4   4  997.60   37.10
   1   4  -4  967.30   31.70
  -1   4   4  971.00   31.50
   1   4  -4  985.20   38.00
   0  -4  -4 1606.04   50.89
   0  -4  -4 1625.74   56.49
   0  -4  -4 1593.54   50.89
   0  -4  -4 1608.84   50.89
   0  -4   4 1588.44   50.89
   0  -4   4 1659.43   50.89
   0  -4   4 1613.84   50.89
   0  -4   4 1637.14   55.89
   0   4  -4 1631.74   50.89
   0   4  -4 1689.03   50.99
   0   4   4 1601.64   50.89
   0   4  -4 1612.04   50.99
   0   4  -4 1598.14   55.99
   0   4   4 1628.64   50.89
   0   4   4 1517.95   50.79
   0   4   4 1596.14   56.29
   1  -4   4 4634.04  138.99
  -1  -4  -4 4352.16  133.69
  -1  -4  -4 4291.27  133.59
  -1  -4  -4 4177.98  133.59
   1  -4   4 4105.29  133.49
   1  -4   4 4224.88  133.59
   1  -4   4 4012.00  133.59
  -1  -4  -4 4440.26  139.09
  -1   4  -4 4205.78  133.59
   1   4   4 4451.95  139.19
  -1   4  -4 4055.79  133.49
  -1   4  -4 4442.86  138.99
   1   4   4 4261.97  133.59
   1   4   4 4277.17  133.59
  -1   4  -4 4326.87  133.59
   1   4   4 4194.38  133.59
   2  -4   4 1135.69   35.60
   2  -4   4 1181.28   41.80
  -2  -4  -4 1104.69   35.50
   2  -4   4 1157.68   35.50
   2  -4   4 1014.30   36.00
  -2  -4  -4 1127.19   42.30
  -2  -4  -4 1078.69   35.20
  -2  -4  -4 1110.19   35.60
   2  -4   4 1153.98   35.50
   2   4   4 1169.28   35.60
  -2   4  -4 1107.69   35.50
   2   4   4 1100.19   35.60
  -2   4  -4 1108.69   41.70
   2   4   4 1140.09   35.60
   2   4   4 1000.80   36.10
   2   4   4 1129.79   42.20
  -2   4  -4 1120.59   35.50
   3  -4   4  840.92   26.20
   3  -4   4  840.82   26.30
   3  -4   4  776.12   33.70
  -3  -4  -4  812.52   33.90
  -3  -4  -4  809.22   26.20
   3  -4   4  826.02   26.20
  -3  -4  -4  802.62   26.20
   3   4   4  765.22   25.50
  -3   4  -4  804.22   26.00
   3   4   4  821.52   26.40
   3   4   4  849.91   26.40
  -3   4  -4  817.52   26.00
  -3   4  -4  734.63   31.20
   3   4   4  847.02   35.40
  -3   4  -4  772.62   32.00
  -4  -4  -4 1285.97   41.10
   4  -4   4 1348.67   40.70
  -4  -4  -4 1318.07   40.30
  -4  -4  -4 1203.68   39.80
  -4   4  -4 1217.88   41.10
   4   4   4 1221.98   39.90
  -4   4  -4 1281.37   40.30
   4   4   4 1301.87   40.90
  -5  -4  -4  263.07   10.30
   5  -4   4  275.27    9.90
  -5  -4  -4  269.87    9.30
  -5   4  -4  265.57   10.50
   5   4   4  246.18   12.00
   5   4   4  256.67    8.90
  -5   4  -4  267.47    9.40
  -6  -4  -4   80.99    4.20
   6  -4   4   67.59    6.70
  -6  -4  -4   74.29    5.30
  -6   4  -4   62.09    5.00
  -6   4  -4   76.59    4.10
   6   4   4   80.09    7.50
  -7  -4  -4  417.96   16.70
  -7   4  -4  463.35   15.20
  -8  -4  -4  249.08    9.00
  -8  -4  -4  287.07   10.50
  -8   4  -4  248.18    9.00
  -9  -5   4   19.20    2.50
  -7  -5   4  127.99    6.50
  -7   5   4  120.29    6.20
  -7   5   4  119.29    6.60
   6  -5  -4    9.00    4.60
  -6  -5   4   10.20    2.60
  -6  -5   4   10.20    2.20
  -6   5   4    9.20    2.00
   6   5  -4    7.10    4.50
  -6   5   4   14.10    2.70
  -5  -5   4  111.09    5.70
   5  -5  -4   98.69    5.60
  -5  -5   4  111.39    5.90
  -5   5   4  108.59    5.80
  -5   5   4  110.39    5.70
  -5   5   4  104.39    5.00
   5   5  -4   97.09    4.20
   5   5  -4   88.09    8.30
  -4  -5   4   24.30    3.10
  -4  -5   4   24.90    1.70
   4  -5  -4   22.90    2.80
  -4  -5   4   25.00    3.50
   4   5  -4   19.10    3.20
  -4   5   4   25.20    3.20
   4   5  -4   25.90    2.20
  -4   5   4   22.00    3.50
   3  -5  -4   38.20    2.60
  -3  -5   4   33.30   10.00
   3  -5  -4   46.70   11.80
   3  -5  -4   34.10    3.20
   3  -5  -4   25.50    1.90
   3  -5  -4   37.60    3.40
  -3  -5   4   22.90    2.90
  -3  -5   4   29.70    2.90
  -3   5   4   29.40    2.70
   3   5  -4   29.20    3.60
   3   5  -4   36.80   12.40
   3   5  -4   24.50    2.00
  -3   5   4   27.80    9.10
   3   5  -4   33.70    3.10
   3   5  -4   22.50   13.30
   3   5  -4   29.90    3.50
  -3   5   4   33.30    2.60
  -3   5   4   29.00   10.60
   2  -5  -4   11.70    2.80
   2  -5  -4    2.90    9.50
   2  -5  -4   22.70    2.40
  -2  -5   4   19.30    2.60
  -2  -5   4   17.30    2.40
  -2  -5   4   16.00    8.10
   2  -5  -4   20.50    2.60
  -2  -5   4   20.60    2.30
   2  -5  -4   18.00    2.30
   2   5  -4   18.40    2.60
   2   5  -4   24.90    2.80
   2   5  -4   22.90    2.70
  -2   5   4   21.10    2.40
   2   5  -4   19.10    1.80
   2   5  -4   10.40    9.60
   1  -5  -4    3.90    8.50
   1  -5  -4    3.70    1.40
  -1  -5   4    3.40    1.20
  -1  -5   4    3.90    1.20
   1  -5  -4    3.60    1.30
  -1  -5   4    3.20    7.10
  -1  -5   4    4.20    1.20
   1  -5  -4    4.30    1.40
   1   5  -4    7.70    1.70
  -1   5   4    7.10    6.80
  -1   5   4    6.10    1.30
   1   5  -4    6.90    8.50
  -1   5   4    3.90    1.10
   1   5  -4    3.80    1.50
   1   5  -4    3.60    1.40
  -1   5   4    4.50    1.30
   0  -5   4 1875.91   64.19
   0  -5   4 1851.71   58.09
   0  -5  -4 1864.31   58.09
   0  -5   4 1873.11   58.09
   0  -5   4 1806.72   58.19
   0  -5  -4 1796.52   58.09
   0  -5  -4 1837.72   58.09
   0  -5  -4 1823.22   64.29
   0   5   4 1811.62   58.09
   0   5  -4 1823.22   64.19
   0   5   4 1860.11   58.09
   0   5   4 1818.72   58.09
   0   5  -4 1879.51   58.19
   0   5  -4 1853.71   58.19
   0   5  -4 1798.42   58.09
   0   5   4 1919.31   64.19
   1  -5   4   28.40    9.00
  -1  -5  -4   15.60    9.70
   1  -5   4   30.20    2.50
  -1  -5  -4   28.50    2.40
   1  -5   4   28.80    2.40
  -1  -5  -4   28.90    2.60
  -1  -5  -4   27.90    2.30
   1  -5   4   25.20    2.40
  -1   5  -4   25.80    2.50
   1   5   4   36.80    9.10
   1   5   4   27.50    2.60
  -1   5  -4   27.90    2.40
   1   5   4   27.50    2.50
   1   5   4   25.30    1.60
  -1   5  -4   14.70    9.20
   1   5   4   29.40    2.40
  -1   5  -4   26.50    2.70
  -2  -5  -4   11.40    1.90
  -2  -5  -4   15.70    2.20
   2  -5   4   12.20    1.70
   2  -5   4   13.90    3.60
   2  -5   4   12.90    1.80
  -2  -5  -4   12.10    1.60
  -2  -5  -4   23.90   10.60
   2  -5   4    5.70    8.80
   2  -5   4   17.30    2.10
   2  -5   4    9.20    1.30
  -2   5  -4   18.70    9.70
   2   5   4   13.50    1.80
   2   5   4   16.10    2.40
   2   5   4   16.90    1.50
   2   5   4   10.40    9.50
  -2   5  -4   13.40    1.80
   2   5   4   15.30    2.40
   3  -5   4  277.37    9.60
  -3  -5  -4  287.07   22.60
   3  -5   4  317.17   22.30
  -3  -5  -4  302.47   10.70
  -3  -5  -4  299.67   10.70
  -3  -5  -4  293.67   10.90
   3  -5   4  301.47   10.70
   3  -5   4  314.07   10.50
   3  -5   4  288.87   10.60
  -3   5  -4  299.47   19.30
   3   5   4  312.77   24.70
   3   5   4  314.77   11.00
  -3   5  -4  239.18   20.30
  -3   5  -4  288.77   10.30
   3   5   4  317.67   25.40
   3   5   4  312.97   10.90
   3   5   4  295.77    9.70
  -3   5  -4  287.27   10.20
   3   5   4  306.87   10.70
  -3   5  -4  297.97   10.40
   4  -5   4   30.60    2.90
  -4  -5  -4   28.10    2.50
  -4  -5  -4   25.30    3.20
  -4  -5  -4   25.00    1.80
   4   5   4   29.30    3.30
  -4   5  -4   27.40    3.30
   4   5   4   28.40    2.10
  -4   5  -4   30.40    2.60
  -4   5  -4   22.80    4.10
  -5  -5  -4   84.59    4.00
  -5  -5  -4   79.99    5.00
   5  -5   4   83.29    5.20
   5   5   4   75.09    3.50
  -5   5  -4   77.49    4.00
   5   5   4   77.39    5.40
  -5   5  -4   76.19    5.50
  -6  -5  -4    3.70    1.80
  -6  -5  -4   -1.20    2.20
   6  -5   4   -1.80    4.50
  -6   5  -4    2.70    1.90
   6   5   4    2.00    1.50
  -6   5  -4    3.40    1.90
   6   5   4    0.60    4.60
  -7  -5  -4  547.45   19.00
  -7  -5  -4  597.24   20.20
  -7   5  -4  586.34   19.30
  -8  -5  -4  184.18    6.60
  -8   5  -4  181.58    6.70
  -9  -6   4   -1.20    1.60
  -8  -6   4  620.74   20.70
  -8   6   4  606.34   20.60
  -6  -6   4 1190.38   36.20
   6  -6  -4 1010.10   41.30
  -6  -6   4 1105.29   36.00
  -6   6   4 1111.69   36.10
   6   6  -4 1028.60   36.60
  -6   6   4 1122.49   35.80
   6   6  -4 1035.90   34.40
   5  -6  -4 1285.07   41.20
  -5  -6   4 1296.07   41.60
  -5  -6   4 1274.67   41.50
   5   6  -4 1318.47   41.70
  -5   6   4 1321.67   41.50
  -5   6   4 1206.48   40.50
   5   6  -4 1198.68   40.10
  -5   6   4 1295.27   41.60
  -4  -6   4  188.08    6.30
  -4  -6   4  196.98    7.80
  -4  -6   4  195.08    8.00
   4  -6  -4  172.28    6.40
  -4   6   4  188.18    8.00
  -4   6   4  175.68    7.20
  -4   6   4  181.48    6.30
  -4   6   4  198.18    7.90
   4   6  -4  196.58    8.00
   3  -6  -4 2808.02   86.49
  -3  -6   4 2664.33   86.69
  -3  -6   4 2703.13   86.39
   3  -6  -4 2901.21   86.59
   3  -6  -4 2786.62   86.39
   3  -6  -4 2799.12   95.29
  -3  -6   4 2706.03   94.39
   3  -6  -4 2662.73   85.59
  -3  -6   4 2710.03   86.49
   3   6  -4 2939.91   86.79
   3   6  -4 2658.83   96.49
  -3   6   4 2610.54   86.59
   3   6  -4 2671.53   96.89
   3   6  -4 2769.22   86.79
  -3   6   4 2803.12   86.29
   3   6  -4 2681.93   85.59
  -3   6   4 2801.92   86.19
  -2  -6   4  899.91   37.50
   2  -6  -4  880.31   29.50
   2  -6  -4  954.00   30.40
  -2  -6   4  972.40   30.50
   2  -6  -4  969.80   30.30
  -2  -6   4  930.01   30.10
   2  -6  -4  969.50   30.40
  -2  -6   4  922.41   30.30
   2  -6  -4  953.00   38.60
  -2   6   4  963.50   30.30
   2   6  -4  975.10   30.50
   2   6  -4  988.60   30.60
   2   6  -4  962.80   30.50
   2   6  -4  891.61   38.90
  -2   6   4  914.21   37.50
   2   6  -4  872.21   29.50
   1  -6  -4  449.95   23.70
   1  -6  -4  445.26   14.40
  -1  -6   4  470.95   15.40
  -1  -6   4  445.16   23.00
   1  -6  -4  478.35   15.40
  -1  -6   4  466.45   15.20
   1  -6  -4  458.15   15.30
  -1  -6   4  453.25   15.20
  -1   6   4  461.85   15.10
   1   6  -4  448.66   15.20
   1   6  -4  419.26   16.00
  -1   6   4  457.75   15.20
   1   6  -4  463.95   15.40
   1   6  -4  440.86   24.00
  -1   6   4  466.15   22.60
   1   6  -4  433.56   14.40
   0  -6   4 1889.31   61.89
   0  -6  -4 1941.11   68.19
   0  -6   4 1803.62   60.99
   0  -6   4 2005.80   61.79
   0  -6  -4 1867.51   60.99
   0  -6  -4 1957.50   61.89
   0  -6  -4 1992.40   61.89
   0  -6  -4 2027.70   61.89
   0  -6   4 1974.80   61.79
   0  -6   4 2035.00   68.59
   0   6   4 2040.90   61.89
   0   6  -4 1963.40   61.89
   0   6  -4 1995.90   61.89
   0   6   4 1893.61   61.79
   0   6   4 2034.30   68.29
   0   6  -4 1943.91   68.39
   0   6   4 1994.30   61.79
   0   6  -4 1891.51   61.79
  -1  -6  -4 1159.48   35.90
   1  -6   4 1034.10   34.90
   1  -6   4 1110.49   35.90
  -1  -6  -4 1112.99   35.80
  -1  -6  -4 1112.89   43.70
  -1  -6  -4 1123.09   35.80
   1  -6   4 1156.48   35.70
   1   6   4 1127.69   43.50
   1   6   4 1162.28   35.90
   1   6   4 1144.49   35.80
   1   6   4 1064.89   36.30
  -1   6  -4 1118.49   35.90
  -1   6  -4 1113.99   35.80
  -1   6  -4 1131.59   35.70
  -1   6  -4 1087.09   43.30
  -2  -6  -4 1935.11   61.19
   2  -6   4 2031.70   61.19
   2  -6   4 1915.91   61.19
   2  -6   4 1770.82   60.29
  -2  -6  -4 1931.11   69.19
  -2  -6  -4 1955.60   61.29
   2  -6   4 1950.10   61.29
   2  -6   4 1905.61   68.39
  -2  -6  -4 1933.51   60.99
  -2   6  -4 1926.51   61.09
   2   6   4 1961.40   61.19
   2   6   4 1807.92   60.29
   2   6   4 1980.20   61.29
   2   6   4 2013.20   69.59
   2   6   4 1972.20   61.29
  -2   6  -4 1928.21   68.59
  -3  -6  -4 1648.54   65.49
   3  -6   4 1771.82   55.99
  -3  -6  -4 1737.43   55.09
  -3  -6  -4 1716.13   56.09
   3  -6   4 1738.83   55.09
   3  -6   4 1803.92   56.19
  -3  -6  -4 1820.92   56.09
   3  -6   4 1697.23   65.09
  -3  -6  -4 1807.72   56.29
   3  -6   4 1924.81   55.99
  -3   6  -4 1749.92   55.79
  -3   6  -4 1773.62   55.79
   3   6   4 1760.22   66.79
   3   6   4 1792.22   55.09
   3   6   4 1857.61   56.19
  -3   6  -4 1790.92   55.49
   3   6   4 1784.32   56.29
  -3   6  -4 1658.33   63.89
  -3   6  -4 1608.34   62.59
  -4  -6  -4  188.48    6.80
   4  -6   4  172.98    6.20
  -4  -6  -4  184.98    6.20
   4  -6   4  192.58    7.40
   4   6   4  181.68    7.70
  -4   6  -4  189.08    7.00
  -4   6  -4  180.68    6.20
   4   6   4  178.28    6.30
  -4   6  -4  190.08    8.10
   5  -6   4 1799.22   56.49
  -5  -6  -4 1755.72   55.79
  -5  -6  -4 1738.63   56.79
  -5   6  -4 1790.12   56.79
  -5   6  -4 1746.73   55.89
   5   6   4 1776.92   56.79
   5   6   4 1758.72   55.29
  -6  -6  -4   20.40    4.30
  -6  -6  -4   24.50    2.90
   6  -6   4   27.50    5.70
  -6   6  -4   26.40    4.10
  -6   6  -4   23.50    3.20
   6   6   4   28.80    5.80
  -7  -6  -4  156.98    6.20
  -7   6  -4  157.98    6.30
   7   6   4  148.69    5.80
  -8  -6  -4  475.35   15.90
  -8  -6  -4  440.26   14.70
  -8   6  -4  440.66   14.80
  -8  -7   4  237.98    8.90
  -8   7   4  223.88    8.80
  -7  -7   4  850.21   27.90
  -7   7   4  822.62   27.90
   7   7  -4  821.92   26.40
   6  -7  -4 1184.98   41.90
  -6  -7   4 1266.67   41.10
   6   7  -4 1246.38   42.90
  -6   7   4 1272.67   41.30
  -6   7   4 1300.97   40.90
   5  -7  -4  152.58    5.50
   5  -7  -4  147.89    7.40
  -5  -7   4  161.88    7.10
   5   7  -4  165.38    8.30
   5   7  -4  153.28    5.60
  -5   7   4  160.08    7.30
  -5   7   4  150.68    6.30
  -5   7   4  150.08    7.10
  -4  -7   4  224.88    8.70
  -4  -7   4  216.78    9.30
  -4  -7   4  223.78    7.30
   4  -7  -4  202.38    7.60
   4   7  -4  216.28    7.40
  -4   7   4  213.58    7.30
  -4   7   4  216.58    8.10
  -4   7   4  230.08    8.90
   4   7  -4  232.38    9.10
  -4   7   4  228.58    9.00
   3  -7  -4   12.20    2.80
   3  -7  -4   10.80    1.80
  -3  -7   4    3.20    2.20
  -3  -7   4    6.70    0.90
  -3  -7   4   15.60   16.60
   3  -7  -4   21.40   16.30
   3  -7  -4    7.60    2.50
   3  -7  -4    9.20    1.30
  -3  -7   4   11.30    2.50
  -3  -7   4   10.60    2.10
  -3   7   4   10.40    2.10
   3   7  -4   -0.30   17.50
   3   7  -4    8.70    1.10
   3   7  -4   -7.90   17.30
   3   7  -4    8.80    2.80
   3   7  -4    8.70    2.10
  -3   7   4  -23.30   14.40
   3   7  -4    7.00    3.00
  -3   7   4    9.70    1.00
  -3   7   4   10.30    2.20
  -3   7   4   17.00   13.50
  -3   7   4    7.10    1.50
   2  -7  -4 2714.83   84.59
  -2  -7   4 2594.44   84.69
  -2  -7   4 2688.33   92.59
   2  -7  -4 2805.02   84.79
   2  -7  -4 2458.25   83.69
   2  -7  -4 2742.43   84.79
  -2  -7   4 2612.24   84.79
   2  -7  -4 2737.03   93.39
  -2  -7   4 2562.64   84.39
  -2   7   4 2757.22   92.29
   2   7  -4 2737.03   84.89
  -2   7   4 2751.52   92.49
  -2   7   4 2653.53   84.59
   2   7  -4 2866.41   84.99
   2   7  -4 2761.52   84.79
   2   7  -4 2710.83   94.29
   2   7  -4 2647.34   93.59
   2   7  -4 2591.04   83.79
  -2   7   4 2688.93   84.59
   1  -7  -4 1017.80   31.70
  -1  -7   4  938.51   39.80
  -1  -7   4  970.50   31.70
  -1  -7   4  987.30   31.70
   1  -7  -4 1041.10   31.90
   1  -7  -4  991.30   39.50
   1  -7  -4 1005.40   31.80
   1  -7  -4  950.40   30.80
  -1  -7   4  959.10   31.90
  -1   7   4 1011.00   31.80
  -1   7   4  988.10   39.80
   1   7  -4  919.31   30.90
  -1   7   4  974.30   31.70
  -1   7   4 1014.60   31.60
   1   7  -4  972.60   40.50
   1   7  -4  966.90   32.10
   1   7  -4 1003.60   31.90
   1   7  -4  972.80   31.80
  -1   7   4  991.00   39.50
   0  -7   4   98.09   12.60
   0  -7   4   89.89    4.60
   0  -7  -4   95.79    3.40
   0  -7  -4   80.59   13.00
   0  -7   4   96.99    4.50
   0  -7   4   90.99    3.40
   0  -7  -4   98.59    4.80
   0  -7  -4   96.69    4.50
   0  -7  -4  103.89    4.60
   0  -7   4   94.79    4.50
   0   7  -4  100.79    4.80
   0   7  -4  101.49    4.80
   0   7  -4   90.29    4.50
   0   7   4   95.59    4.60
   0   7   4   95.49    4.50
   0   7  -4   72.79   12.90
   0   7   4  102.49    4.60
   0   7   4   89.89    3.40
   0   7  -4   89.99    3.60
   0   7   4   87.19   12.20
   1  -7   4  592.54   19.60
  -1  -7  -4  631.34   20.60
  -1  -7  -4  601.94   30.50
   1  -7   4  627.54   20.50
   1  -7   4  639.44   20.50
   1  -7   4  604.74   29.00
  -1  -7  -4  621.94   20.60
  -1  -7  -4  634.74   20.50
   1  -7   4  614.04   20.60
  -1   7  -4  611.14   20.60
   1   7   4  643.84   20.70
  -1   7  -4  567.64   28.80
   1   7   4  612.54   30.00
   1   7   4  635.64   20.60
   1   7   4  635.54   20.60
   1   7   4  606.54   19.60
  -1   7  -4  632.24   20.50
  -1   7  -4  623.54   20.50
  -1   7  -4  619.44   29.60
  -2  -7  -4  178.08    7.20
   2  -7   4  169.68    7.20
   2  -7   4  175.58    6.00
  -2  -7  -4  171.98   20.80
  -2  -7  -4  178.88    7.50
   2  -7   4  194.08    7.10
   2  -7   4  162.08   19.10
   2  -7   4  173.48    7.30
   2   7   4  190.68    6.10
   2   7   4  212.48   20.60
   2   7   4  186.48    7.40
  -2   7  -4  177.88    7.10
  -2   7  -4  172.28   19.50
  -2   7  -4  160.98   19.60
   2   7   4  193.48   20.40
   2   7   4  178.58    7.40
  -2   7  -4  171.48    7.30
   2   7   4  174.28    7.10
  -3  -7  -4   97.09    3.70
  -3  -7  -4   95.19    5.00
   3  -7   4  103.39    4.80
   3  -7   4   97.89    3.60
  -3   7  -4  101.79    6.20
  -3   7  -4   97.49    3.70
  -3   7  -4  103.39    4.50
   3   7   4   96.59    5.00
   3   7   4   95.69    3.70
  -3   7  -4   97.09   27.80
   4  -7   4  323.67   11.30
   4  -7   4  291.07   10.00
  -4  -7  -4  311.07   10.00
   4   7   4  296.97   10.00
  -4   7  -4  309.67   10.60
  -4   7  -4  308.47   11.70
   4   7   4  305.87   11.60
  -4   7  -4  305.77    9.90
  -5  -7  -4  339.97   11.50
   5  -7   4  335.77   11.40
   5  -7   4  370.96   13.30
  -5  -7  -4  348.17   12.10
  -5  -7  -4  361.16   13.30
   5   7   4  363.66   13.70
  -5   7  -4  343.17   13.20
  -5   7  -4  348.67   12.20
   5   7   4  356.86   11.60
  -6  -7  -4    7.70    1.90
  -6  -7  -4    8.30    2.80
   6   7   4    9.20    1.60
  -6   7  -4    6.80    1.90
  -6   7  -4   10.90    2.20
  -7  -7  -4  517.95   17.80
  -7  -7  -4  616.54   19.20
  -7   7  -4  509.45   17.90
   7   7   4  523.15   17.40
  -8  -7  -4   24.10    2.20
  -8   7  -4   29.80    2.30
  -8  -8   4 1894.51   59.59
  -8   8   4 1856.81   59.59
  -7  -8   4  359.76   13.40
   7   8  -4  377.06   12.10
  -7   8   4  361.86   13.50
  -6  -8   4  455.25   16.00
   6  -8  -4  432.76   14.30
   6   8  -4  438.66   14.40
  -6   8   4  436.26   16.00
  -5  -8   4 1910.31   58.79
   5  -8  -4 1809.32   56.69
  -5  -8   4 1786.42   56.59
  -5  -8   4 1824.32   58.19
   5  -8  -4 1794.52   58.29
  -5   8   4 1758.42   57.09
  -5   8   4 1827.22   58.09
  -5   8   4 1810.92   58.29
   5   8  -4 1785.12   56.79
   5   8  -4 1813.72   58.69
   4  -8  -4   14.40    1.60
  -4  -8   4   18.70    1.60
  -4  -8   4   14.10    2.80
  -4  -8   4   17.10    3.10
  -4   8   4   15.60    2.10
  -4   8   4   18.20    3.10
  -4   8   4   17.40    3.80
   4   8  -4   11.60    2.70
   4   8  -4   13.50    1.90
  -4   8   4   15.40    1.50
   3  -8  -4 1864.61   58.69
  -3  -8   4 1848.62   58.69
  -3  -8   4 1835.92   59.79
   3  -8  -4 1976.60   59.89
  -3  -8   4 1893.11   60.09
  -3   8   4 1829.32   59.79
  -3   8   4 1862.21   58.69
   3   8  -4 1841.82   58.79
  -3   8   4 1844.72   59.09
   3   8  -4 2005.80   60.29
   2  -8  -4 1048.00   33.20
  -2  -8   4  970.20   43.60
   2  -8  -4 1017.40   44.80
  -2  -8   4 1003.70   33.50
   2  -8  -4 1015.80   32.10
  -2  -8   4 1000.50   32.20
   2  -8  -4 1047.60   33.40
   2  -8  -4 1066.39   33.50
  -2  -8   4 1039.20   33.90
  -2  -8   4 1033.90   33.30
   2   8  -4 1058.39   33.50
  -2   8   4 1049.49   33.20
   2   8  -4 1039.20   33.60
  -2   8   4 1029.90   44.20
   2   8  -4 1017.70   33.40
   2   8  -4 1024.90   32.20
   2   8  -4  970.10   46.40
   2   8  -4  975.90   45.60
  -2   8   4 1024.90   33.20
  -2   8   4 1004.80   43.10
  -1  -8   4 1111.19   36.00
   1  -8  -4 1090.19   46.10
   1  -8  -4 1168.68   36.20
  -1  -8   4 1105.19   36.30
  -1  -8   4 1098.89   44.20
  -1  -8   4 1033.90   35.00
   1  -8  -4 1157.08   36.10
   1  -8  -4 1112.89   36.20
  -1  -8   4 1139.69   36.10
   1  -8  -4 1115.09   35.00
  -1   8   4 1119.19   36.10
   1   8  -4 1096.99   36.10
  -1   8   4 1101.49   44.70
   1   8  -4 1114.89   35.10
  -1   8   4 1098.69   45.00
   1   8  -4 1148.99   47.20
  -1   8   4 1127.39   35.90
   1   8  -4 1135.89   36.30
  -1   8   4 1160.78   36.10
   1   8  -4 1144.79   36.20
   1   8  -4 1067.49   46.30
   0  -8   4 3595.84  110.49
   0  -8  -4 3638.74  119.29
   0  -8   4 3523.05  110.69
   0  -8  -4 3459.35  110.59
   0  -8  -4 3640.64  110.59
   0  -8  -4 3768.02  110.59
   0  -8   4 3653.33  119.39
   0  -8   4 3248.07  109.39
   0  -8  -4 3276.27  109.39
   0   8   4 3596.94  110.59
   0   8  -4 2927.11  128.69
   0   8  -4 3708.23  110.69
   0   8  -4 3360.46  109.49
   0   8   4 3297.87  109.39
   0   8  -4 3597.14  119.09
   0   8   4 3612.74  119.29
   0   8   4 3567.04  110.49
   0   8  -4 3745.53  110.59
   1  -8   4  565.84   19.10
  -1  -8  -4  575.04   19.30
  -1  -8  -4  561.44   31.10
   1  -8   4  564.54   17.90
  -1  -8  -4  582.34   19.10
   1  -8   4  550.24   19.20
  -1  -8  -4  540.35   17.90
   1  -8   4  603.34   19.00
   1  -8   4  536.25   29.80
  -1  -8  -4  588.54   19.10
   1   8   4  528.55   30.40
   1   8   4  567.34   19.10
   1   8   4  553.64   30.70
   1   8   4  568.34   19.20
   1   8   4  605.44   19.10
  -1   8  -4  524.45   29.70
   1   8   4  569.54   18.00
  -1   8  -4  523.85   28.90
  -1   8  -4  565.74   19.00
  -1   8  -4  566.34   19.00
  -1   8  -4  564.74   19.20
  -2  -8  -4 1588.94   50.79
   2  -8   4 1519.05   62.59
   2  -8   4 1605.54   50.69
  -2  -8  -4 1554.84   63.29
  -2  -8  -4 1544.45   51.89
   2  -8   4 1624.74   51.89
  -2  -8  -4 1669.43   51.99
   2  -8   4 1647.54   52.09
  -2  -8  -4 1595.04   51.99
   2  -8   4 1760.42   51.79
  -2   8  -4 1638.04   51.89
   2   8   4 1706.43   52.09
  -2   8  -4 1545.55   61.79
   2   8   4 1601.04   63.79
   2   8   4 1711.03   51.99
   2   8   4 1695.93   63.99
   2   8   4 1637.74   50.79
  -2   8  -4 1599.84   51.79
  -2   8  -4 1606.04   50.79
   2   8   4 1654.83   52.09
  -2   8  -4 1535.75   61.69
  -3  -8  -4 1732.83   53.89
   3  -8   4 1782.72   54.99
  -3  -8  -4 1723.53   55.19
  -3   8  -4 1716.43   53.89
  -3   8  -4 1699.13   54.29
   3   8   4 1646.34   53.89
   3   8   4 1762.72   55.29
   4  -8   4  102.09    3.90
   4  -8   4  107.69    5.60
  -4  -8  -4  109.09    5.70
  -4  -8  -4  107.29    3.90
  -4   8  -4  104.49    3.90
   4   8   4  100.29    4.00
  -4   8  -4  103.59    5.00
  -4   8  -4  110.49    6.00
   4   8   4  107.89    6.00
   5  -8   4 3472.85  109.29
   5  -8   4 3516.85  110.79
  -5  -8  -4 3577.24  109.89
  -5  -8  -4 3449.16  109.09
  -5  -8  -4 3436.76  110.89
  -5   8  -4 3564.64  109.89
   5   8   4 3495.95  111.19
   5   8   4 3475.75  109.39
  -5   8  -4 3565.44  110.89
  -6  -8  -4  214.08    9.00
  -6  -8  -4  196.58    7.50
   6  -8   4  191.48    6.90
  -6   8  -4  192.88    7.60
  -6   8  -4  196.28    8.60
   6   8   4  188.38    6.90
  -7  -8  -4  497.25   16.70
   7   8   4  513.25   16.30
  -7   8  -4  505.25   16.80
  -8  -8  -4  329.47   12.00
  -8  -8  -4  379.56   13.00
  -8   8  -4  370.56   11.90
  -8  -9   4   11.60    2.60
  -8   9   4   14.80    2.60
  -7  -9   4 1091.09   35.20
   7   9  -4 1066.59   33.90
  -7   9   4 1066.09   35.30
   6  -9  -4    4.20    1.30
  -6  -9   4    1.90    2.20
  -6   9   4    1.70    1.60
  -6   9   4    1.20    2.00
   6   9  -4    3.30    1.40
  -5  -9   4   94.79    3.60
  -5  -9   4  102.69    5.50
   5  -9  -4   96.39    7.30
   5  -9  -4   98.79    3.90
  -5   9   4  101.99    5.90
  -5   9   4   90.09    4.70
   5   9  -4   92.89    4.10
   5   9  -4  111.09    7.70
  -5   9   4   96.09    5.60
   4  -9  -4   79.79    5.20
  -4  -9   4   86.49    5.00
   4  -9  -4   82.59    3.40
  -4  -9   4   94.99    6.70
  -4   9   4   84.09    4.20
   4   9  -4   88.79    3.60
   4   9  -4   83.69    5.90
  -4   9   4   87.79    3.20
  -4   9   4   86.69    5.60
  -4   9   4   86.49    4.90
  -3  -9   4  226.68    9.20
  -3  -9   4  234.58    7.90
   3  -9  -4  244.68    7.80
   3  -9  -4  240.58    9.20
  -3  -9   4  225.48    9.70
  -3   9   4  232.48    8.50
   3   9  -4  242.28    8.00
  -3   9   4  238.28    7.80
   3   9  -4  243.58    9.70
  -3   9   4  237.28    9.20
   2  -9  -4  979.50   47.00
  -2  -9   4  967.90   32.80
  -2  -9   4  994.70   32.60
   2  -9  -4 1059.49   32.40
  -2  -9   4  978.80   45.90
   2  -9  -4  970.70   32.60
   2  -9  -4  986.50   32.80
  -2  -9   4 1023.60   32.40
  -2  -9   4  994.80   31.20
   2  -9  -4  979.20   31.10
  -2   9   4  922.51   44.40
   2   9  -4  978.00   48.10
  -2   9   4  985.60   32.40
  -2   9   4 1026.50   31.20
  -2   9   4 1042.60   31.70
  -2   9   4  965.60   32.50
   2   9  -4  898.41   47.50
   2   9  -4  989.00   32.70
  -2   9   4  972.80   46.30
   2   9  -4  977.60   32.90
   2   9  -4 1041.20   32.70
   1  -9  -4  970.50   30.00
  -1  -9   4  941.81   31.10
   1  -9  -4  984.60   31.60
   1  -9  -4  947.91   44.60
   1  -9  -4  990.00   31.50
  -1  -9   4  941.01   31.60
  -1  -9   4  871.11   42.30
  -1  -9   4  936.61   31.30
   1  -9  -4  992.00   31.20
  -1  -9   4  923.71   30.00
  -1   9   4  940.71   31.30
  -1   9   4  936.31   42.50
   1   9  -4  971.80   31.60
   1   9  -4  994.50   44.90
  -1   9   4  975.50   31.30
   1   9  -4  978.80   30.10
  -1   9   4  920.31   42.70
  -1   9   4  957.10   31.10
   1   9  -4  909.61   43.20
   1   9  -4  995.90   31.50
   1   9  -4  956.30   31.40
   0  -9   4  518.35   17.40
   0  -9  -4  517.35   17.60
   0  -9  -4  523.35   16.20
   0  -9   4  472.85   20.40
   0  -9  -4  515.25   17.40
   0  -9   4  509.75   16.10
   0  -9  -4  414.66   33.20
   0  -9   4  474.05   29.90
   0  -9  -4  497.65   17.90
   0  -9   4  494.05   17.50
   0   9   4  533.55   16.20
   0   9   4  510.25   17.50
   0   9   4  509.85   17.40
   0   9  -4  508.15   16.20
   0   9  -4  511.35   31.60
   0   9   4  497.75   29.90
   0   9   4  514.75   17.50
   0   9  -4  509.75   17.50
   0   9   4  538.15   31.00
   0   9  -4  507.85   17.70
   0   9  -4  516.65   30.90
   0   9  -4  496.05   17.50
   1  -9   4    5.70    0.80
  -1  -9  -4    5.80    2.30
  -1  -9  -4  -20.40   14.90
  -1  -9  -4    4.30    1.00
  -1  -9  -4    1.00    1.90
   1  -9   4    1.70    2.00
   1  -9   4    2.80    1.60
   1  -9   4   13.60   14.70
  -1  -9  -4    8.00    2.10
   1  -9   4    3.70    2.20
  -1   9  -4    4.20    2.30
  -1   9  -4    6.50   12.60
   1   9   4    1.90    2.10
   1   9   4    2.50    2.00
  -1   9  -4    4.80    2.20
  -1   9  -4    1.30    2.10
   1   9   4    4.50    0.90
   1   9   4   22.50   11.80
  -1   9  -4   -3.20   12.60
   1   9   4    3.90    1.80
   2  -9   4  858.51   26.40
   2  -9   4  750.82   42.20
  -2  -9  -4  797.92   25.20
   2  -9   4  795.52   26.80
  -2  -9  -4  794.32   26.40
  -2  -9  -4  769.22   26.80
   2  -9   4  767.02   26.70
  -2  -9  -4  789.32   26.60
  -2  -9  -4  774.72   45.40
  -2   9  -4  765.72   26.50
   2   9   4  815.52   43.20
   2   9   4  857.31   26.50
  -2   9  -4  809.32   25.10
   2   9   4  823.72   44.50
  -2   9  -4  768.12   46.30
   2   9   4  803.62   26.80
   2   9   4  817.02   25.10
   2   9   4  788.92   26.80
  -2   9  -4  812.92   26.60
  -2   9  -4  684.83   39.70
  -2   9  -4  792.62   25.60
  -3  -9  -4  253.87    9.90
   3  -9   4  251.87    9.80
   3  -9   4  251.77    8.40
  -3  -9  -4  258.57    8.50
  -3   9  -4  259.77    8.40
   3   9   4  249.78    8.50
   3   9   4  244.68   10.00
  -3   9  -4  269.77    9.10
   4  -9   4  770.22   24.70
  -4  -9  -4  800.92   24.70
  -4  -9  -4  792.72   26.30
  -4   9  -4  791.82   26.40
   4   9   4  720.73   28.30
   4   9   4  778.32   24.80
  -4   9  -4  788.72   24.60
  -4   9  -4  791.02   25.30
   5  -9   4  234.88   10.90
  -5  -9  -4  248.28    8.90
  -5  -9  -4  257.67   10.30
   5  -9   4  242.78    8.20
  -5  -9  -4  243.78    8.10
   5   9   4  251.77    8.40
  -5   9  -4  235.78   10.10
  -5   9  -4  239.28    9.10
   5   9   4  259.07   11.60
   6  -9   4  185.48    6.50
  -6  -9  -4  191.28    7.20
  -6   9  -4  182.78    7.30
   6   9   4  188.18    6.60
  -6   9  -4  184.08    8.40
  -7  -9  -4  752.62   24.30
  -7   9  -4  758.62   24.40
   7   9   4  789.52   24.00
  -7   9  -4  717.73   24.90
  -8  -9  -4   60.89    4.70
  -8  -9  -4   62.59    2.90
  -8   9  -4   65.39    3.10
  -8 -10   4 1162.68   36.50
  -8  10   4 1090.89   36.10
  -7 -10   4   58.89    4.20
   7  10  -4   61.39    3.10
  -7  10   4   61.39    4.20
  -6 -10   4  136.39    6.70
   6 -10  -4  144.69    5.20
  -6  10   4  125.39    5.90
  -6  10   4  149.99    6.90
   6  10  -4  143.89    5.30
  -5 -10   4 2139.79   66.39
  -5 -10   4 2164.28   68.09
   5 -10  -4 2088.89   68.59
  -5 -10   4 2088.19   68.29
   5 -10  -4 2188.38   66.59
  -5  10   4 2090.59   66.99
   5  10  -4 2164.98   66.69
   5  10  -4 2089.29   69.09
  -5  10   4 2142.29   68.19
   4 -10  -4    4.70    2.60
   4 -10  -4    3.90    1.00
  -4 -10   4    3.40    1.80
  -4  10   4    1.30    1.40
  -4  10   4    5.50    1.90
   4  10  -4    3.20    3.00
   4  10  -4    2.60    1.20
  -4  10   4    4.30    0.90
   3 -10  -4 1747.63   56.09
   3 -10  -4 1831.62   57.59
  -3 -10   4 1762.92   57.49
  -3 -10   4 1776.92   57.29
  -3 -10   4 1793.72   56.09
   3  10  -4 1835.52   56.19
  -3  10   4 1796.52   57.39
  -3  10   4 1763.72   56.49
   3  10  -4 1851.61   57.99
  -3  10   4 1779.32   56.09
  -2 -10   4  309.37   11.00
   2 -10  -4  299.87    9.60
  -2 -10   4  278.37    9.60
   2 -10  -4  299.27   11.00
  -2  10   4  289.67   10.20
  -2  10   4  284.67    9.60
  -2  10   4  274.27   10.80
   2  10  -4  307.37   11.40
   2  10  -4  296.57    9.70
   2  10  -4  298.27   13.20
   1 -10  -4  115.09    5.40
   1 -10  -4  105.89    6.40
  -1 -10   4  112.19    5.80
  -1 -10   4  108.19    6.60
  -1 -10   4   66.49   27.50
   1 -10  -4  126.19   22.20
  -1 -10   4  110.79    4.10
  -1 -10   4  112.69    4.00
  -1 -10   4  116.29    6.40
   1 -10  -4  107.49    6.50
  -1  10   4  112.49    6.20
  -1  10   4  111.89    5.90
   1  10  -4   94.89   22.10
   1  10  -4  145.19   22.40
   1  10  -4  108.99    6.80
  -1  10   4  118.89   20.00
   1  10  -4  108.99    6.50
  -1  10   4  107.09    6.10
   1  10  -4  120.49    5.80
  -1  10   4  102.99   19.30
  -1  10   4  116.29    4.10
   0 -10  -4 5468.25  168.68
   0 -10   4 5400.06  168.78
   0 -10  -4 5708.03  168.88
   0 -10   4 5017.60  167.28
   0 -10   4 5195.78  179.28
   0 -10   4 5494.25  169.08
   0 -10   4 5479.75  168.58
   0 -10  -4 5483.55  181.18
   0 -10  -4 5391.76  168.88
   0  10   4 5597.64  180.78
   0  10  -4 5147.19  180.38
   0  10   4 5556.94  180.88
   0  10  -4 5412.06  167.28
   0  10   4 5169.98  167.28
   0  10  -4 5372.46  180.48
   0  10  -4 5438.16  168.78
   0  10   4 5314.07  167.48
   0  10   4 5662.33  168.88
   0  10  -4 5448.35  168.88
   0  10   4 5421.56  168.78
   0  10  -4 5250.88  167.48
   0  10   4 4902.91  169.28
   1 -10   4   34.40    1.90
   1 -10   4   79.59   18.20
  -1 -10  -4   28.80    2.00
   1 -10   4   34.60    3.30
  -1 -10  -4   25.30    3.10
   1 -10   4   38.00    5.10
  -1 -10  -4   38.70    4.10
   1 -10   4   39.00    4.80
  -1 -10  -4   36.90    2.00
  -1 -10  -4   25.30   19.30
  -1 -10  -4   34.10    3.80
   1  10   4   34.00    4.60
   1  10   4   42.80   20.00
   1  10   4   33.10   17.60
  -1  10  -4   28.00    3.50
  -1  10  -4   34.40    4.80
  -1  10  -4    5.10   18.80
  -1  10  -4   24.10    3.30
  -1  10  -4    6.30   17.50
  -1  10  -4   32.90    2.10
   1  10   4   36.00    3.50
   1  10   4   34.10    4.50
   2 -10   4 1483.05   46.60
  -2 -10  -4 1441.76   45.40
  -2 -10  -4 1428.76   46.60
   2 -10   4 1417.06   45.20
   2  10   4 1408.46   45.30
   2  10   4 1504.15   46.80
  -2  10  -4 1475.45   45.30
  -2  10  -4 1405.26   45.70
  -3 -10  -4 2426.46   77.89
  -3 -10  -4 2464.55   79.29
   3 -10   4 2429.76   77.89
   3 -10   4 2578.64   79.39
  -3  10  -4 2544.05   78.39
   3  10   4 2527.05   79.59
   3  10   4 2427.56   77.89
  -3  10  -4 2563.44   77.89
  -4 -10  -4  169.38    5.80
   4 -10   4  163.48    5.80
   4 -10   4  164.68    7.90
  -4 -10  -4  169.78    7.80
  -4  10  -4  175.58    6.80
   4  10   4  165.18    6.00
   4  10   4  164.68    8.40
  -4  10  -4  170.78    5.80
  -4  10  -4  170.08    7.80
  -5 -10  -4 1685.13   50.49
   5 -10   4 1628.14   50.49
  -5 -10  -4 1667.63   51.19
  -5 -10  -4 1593.24   52.29
   5 -10   4 1516.75   52.49
   5  10   4 1557.04   53.09
  -5  10  -4 1620.34   51.19
   5  10   4 1632.74   50.69
  -5  10  -4 1606.14   52.29
   6 -10   4   26.40    2.30
  -6 -10  -4   26.40    2.90
  -6  10  -4   31.10    3.30
   6  10   4   32.00    2.40
  -6  10  -4   30.80    4.30
  -7 -10  -4  786.82   25.50
   7 -10   4  740.93   25.10
  -7 -10  -4  917.11   26.80
   7  10   4  778.72   25.10
  -7  10  -4  761.12   26.10
  -7  10  -4  777.12   25.50
  -8 -10  -4  443.26   15.20
  -8 -10  -4  440.46   14.40
  -8  10  -4  467.85   14.60
  -8 -11   4   49.99    3.60
  -8  11   4   59.69    3.30
   7 -11  -4  285.87    9.70
  -7 -11   4  300.37   10.80
  -7  11   4  294.57   10.90
   7  11  -4  288.37    9.90
   6 -11  -4   90.49    3.80
  -6 -11   4   94.89    5.90
   6  11  -4   91.09    3.90
  -6  11   4   89.09    4.50
  -6  11   4   88.49    5.40
  -5 -11   4  324.67   13.30
  -5 -11   4  320.27   10.30
  -5 -11   4  329.67   12.10
   5 -11  -4  329.37   14.60
   5 -11  -4  320.17   10.60
   5  11  -4  289.27   14.60
  -5  11   4  319.87   11.20
   5  11  -4  302.57   11.00
  -5  11   4  316.97   12.20
   4 -11  -4   40.30    2.20
  -4 -11   4   37.90    3.80
  -4 -11   4   37.50    2.10
  -4  11   4   35.30    2.00
  -4  11   4   36.50    3.40
   4  11  -4   38.80    2.60
  -4  11   4   38.10    3.80
   4  11  -4   41.60    6.10
  -3 -11   4  114.19    6.00
  -3 -11   4  102.09    6.20
   3 -11  -4  110.69    4.10
   3 -11  -4  117.09    6.20
  -3  11   4  116.39    5.70
  -3  11   4  113.79    4.10
   3  11  -4  108.09    6.80
   3  11  -4  112.59    4.30
  -3  11   4  115.19    5.00
   2 -11  -4  781.52   25.20
  -2 -11   4  789.02   25.20
   2 -11  -4  777.62   26.70
   2  11  -4  788.92   25.20
   2  11  -4  803.82   27.10
  -2  11   4  769.92   26.30
  -2  11   4  846.92   25.70
  -2  11   4  814.72   25.20
  -1 -11   4    6.20    1.00
   1 -11  -4    9.50    2.10
  -1 -11   4    6.00    2.60
  -1 -11   4    6.30    1.00
  -1 -11   4    8.50    3.20
  -1 -11   4   10.80    3.90
   1 -11  -4    7.20    3.90
   1 -11  -4   -8.60   24.50
   1 -11  -4   13.90    3.90
  -1 -11   4    3.10   23.30
   1 -11  -4    9.30    1.30
   1  11  -4    4.90    2.30
   1  11  -4  -27.70   23.80
   1  11  -4   10.30    1.60
  -1  11   4    6.70    1.00
   1  11  -4    5.90    1.40
   1  11  -4   10.80    3.20
   1  11  -4   14.00   19.90
   1  11  -4   10.80    4.00
   0 -11   4   78.79    3.50
   0 -11   4   93.89    7.20
   0 -11  -4   82.19    3.60
   0 -11   4   85.49    4.90
   0 -11  -4   90.29    5.00
   0 -11  -4   89.09    3.30
   0 -11  -4  111.79   25.80
   0 -11   4   85.69    6.50
   0 -11   4  108.49   24.30
   0 -11  -4   89.39    7.10
   0 -11   4   87.09    3.20
   0 -11  -4   99.29    6.90
   0  11   4  105.49   22.10
   0  11   4   78.59    3.40
   0  11   4   79.49    6.50
   0  11   4  121.49   23.40
   0  11   4   84.39    6.20
   0  11  -4   78.09    6.50
   0  11   4   87.69    5.20
   0  11  -4   81.99    5.70
   0  11  -4   85.19    3.60
   0  11  -4   88.29    6.50
   0  11   4   89.79    3.30
   0  11  -4   72.19   22.90
   0  11  -4   73.99   23.70
   0  11  -4   85.79    3.40
  -1 -11  -4    7.70    3.10
   1 -11   4    2.80    0.80
   1 -11   4    6.50    3.80
  -1 -11  -4    4.10    1.00
  -1 -11  -4   -7.60   26.40
  -1 -11  -4    2.70    3.60
  -1 -11  -4    6.00    1.00
   1 -11   4    3.90    1.90
  -1 -11  -4   12.70    4.00
   1 -11   4  -28.60   25.30
   1 -11   4   -0.40    3.80
   1  11   4    1.90   19.20
   1  11   4    3.10    0.90
   1  11   4   30.90   22.90
   1  11   4    9.20    3.30
  -1  11  -4    2.80    0.90
   1  11   4    3.90    3.50
   1  11   4    6.90    1.20
   1  11   4    3.90    2.00
  -1  11  -4    4.60    1.90
   2 -11   4  833.02   26.10
  -2 -11  -4  793.92   27.40
   2 -11   4  842.72   27.70
  -2 -11  -4  809.42   26.20
  -2  11  -4  820.12   26.60
   2  11   4  823.32   26.10
   2  11   4  850.61   27.90
  -2  11  -4  836.42   26.10
   3 -11   4  314.37   12.10
   3 -11   4  317.77   10.30
  -3 -11  -4  313.27   12.70
  -3 -11  -4  324.47   10.30
  -3  11  -4  302.27   11.10
   3  11   4  312.07   12.40
   3  11   4  310.57   10.30
  -4 -11  -4   49.80    4.80
  -4 -11  -4   56.29    2.60
   4 -11   4   57.19    2.70
   4 -11   4   51.19    5.60
   4  11   4   55.29    2.80
  -4  11  -4   55.39    3.80
  -4  11  -4   59.89    2.50
   4  11   4   56.99    6.00
  -4  11  -4   51.49    4.80
  -5 -11  -4    7.00    1.00
  -5 -11  -4    8.30    1.80
   5 -11   4    6.50    1.30
   5 -11   4    3.10    7.40
  -5  11  -4    9.50    2.20
   5  11   4   12.90    9.40
   5  11   4    6.40    1.40
  -5  11  -4    7.70    2.00
   6 -11   4    0.50    1.10
  -6 -11  -4    3.10    1.60
  -6  11  -4    2.80    2.60
  -6  11  -4    0.20    1.70
   6  11   4    0.80    1.20
  -7 -11  -4  544.55   18.20
   7 -11   4  548.65   17.90
  -7 -11  -4  609.94   19.50
  -7  11  -4  536.45   18.80
  -7  11  -4  556.34   18.30
   7  11   4  566.44   17.90
  -8  11  -4    1.50    1.40
  -8 -12   4   84.99    5.30
  -8  12   4  112.79    4.40
  -7 -12   4  378.86   13.10
   7 -12  -4  358.56   12.20
  -7  12   4  378.36   13.30
   7  12  -4  386.16   12.20
   6 -12  -4    1.30    1.10
  -6 -12   4    5.30    2.10
  -6  12   4    5.00    1.70
  -6  12   4    1.80    1.60
   6  12  -4    2.30    1.30
   5 -12  -4 1255.17   38.70
  -5 -12   4 1213.98   40.00
  -5 -12   4 1223.98   38.60
  -5  12   4 1198.28   39.10
   5  12  -4 1265.57   38.90
  -5  12   4 1219.28   40.30
  -4 -12   4  205.98   10.10
   4 -12  -4  259.77    8.20
  -4 -12   4  244.08    9.60
  -4 -12   4  244.58    8.10
   4  12  -4  233.78   11.70
   4  12  -4  246.68    8.30
  -4  12   4  241.98    8.80
  -4  12   4  240.98    9.70
  -4  12   4  242.98    7.90
  -3 -12   4  730.63   26.20
   3 -12  -4  772.12   27.20
  -3 -12   4  784.22   24.90
   3 -12  -4  790.32   24.90
   3  12  -4  786.52   25.00
  -3  12   4  818.62   25.40
  -3  12   4  792.62   24.80
  -3  12   4  802.52   26.30
  -2 -12   4 1009.60   31.80
   2 -12  -4  995.40   31.70
   2 -12  -4 1041.80   33.50
   2  12  -4  954.60   32.10
   2  12  -4 1025.30   31.80
  -2  12   4 1034.80   31.80
   2  12  -4 1020.50   33.90
  -2  12   4  978.70   32.90
   1 -12  -4  998.30   33.30
   1 -12  -4 1053.79   33.10
   1 -12  -4 1102.29   34.90
  -1 -12   4 1078.29   33.20
  -1 -12   4 1042.70   33.00
   1  12  -4 1100.09   33.10
   1  12  -4 1052.89   33.30
   1  12  -4 1018.90   38.20
  -1  12   4 1069.79   33.10
   1  12  -4 1044.50   35.00
  -1  12   4  998.20   34.20
   0 -12   4 1855.01   64.69
   0 -12   4 1994.70   61.99
   0 -12   4 1899.71   86.19
   0 -12  -4 1953.60   64.49
   0 -12   4 2013.90   63.69
   0 -12  -4 1981.30   61.99
   0 -12  -4 2063.49   63.79
   0 -12   4 1928.71   62.19
   0 -12  -4 1984.40   62.19
   0 -12   4 1938.91   64.39
   0 -12  -4 1921.51   64.59
   0 -12  -4 1885.01   88.09
   0  12   4 2062.19  117.39
   0  12  -4 2047.30   62.19
   0  12  -4 1905.51   64.79
   0  12  -4 2002.10   63.89
   0  12   4 2012.70   62.09
   0  12  -4 2229.88   67.79
   0  12   4 2001.40   62.09
   0  12   4 1951.60   64.39
   0  12   4 2029.70   63.79
   0  12   4 1987.40   64.69
  -1 -12  -4   77.39    3.30
   1 -12   4   77.89    5.20
   1 -12   4   84.49    3.20
   1 -12   4   75.89    3.80
  -1 -12  -4   81.99    3.30
  -1  12  -4   77.89    4.30
   1  12   4   84.89    3.30
   1  12   4   83.59    5.40
  -1  12  -4   83.59    3.40
   1  12   4   79.59    3.40
  -2 -12  -4  895.81   28.60
  -2 -12  -4  878.51   30.00
   2 -12   4  889.81   28.50
   2 -12   4  935.71   30.40
  -2  12  -4  915.01   29.10
   2  12   4  922.01   28.60
   2  12   4  869.11   29.00
  -2  12  -4  914.31   28.60
   2  12   4  918.11   30.60
   3 -12   4  225.38    9.80
  -3 -12  -4  225.88    7.60
   3 -12   4  235.08    7.50
  -3 -12  -4  205.28    9.20
  -3  12  -4  219.48    7.50
   3  12   4  225.28    7.60
  -3  12  -4  217.98    8.30
   3  12   4  224.28   10.20
  -4 -12  -4  136.29    4.90
  -4 -12  -4  121.19    7.00
   4 -12   4  133.79    8.20
   4 -12   4  139.99    4.90
  -4  12  -4  131.49    4.70
  -4  12  -4  133.19    6.90
   4  12   4  133.89    9.00
  -4  12  -4  131.29    5.80
   4  12   4  133.09    5.00
  -5 -12  -4  834.72   28.60
   5 -12   4  855.21   26.70
  -5 -12  -4  855.01   26.60
  -5 -12  -4  857.01   27.30
   5  12   4  851.11   26.80
  -5  12  -4  822.92   28.50
  -5  12  -4  829.02   27.40
   6 -12   4  114.99    4.40
  -6 -12  -4  115.49    4.90
  -6  12  -4  117.59    5.20
  -6  12  -4  116.39    6.10
   6  12   4  121.39    4.50
  -7 -12  -4  249.88    8.50
   7 -12   4  239.18    8.30
  -7 -12  -4  249.58   10.00
  -7  12  -4  250.37    8.60
   7  12   4  250.27    8.20
  -7  12  -4  242.28    9.10
  -8  12  -4   51.09    2.50
   7 -13  -4   10.00    1.50
  -7 -13   4   11.30    2.10
  -7  13   4   12.10    2.60
   7  13  -4   11.80    1.40
  -6 -13   4    7.50    2.00
   6 -13  -4    9.30    1.30
   6  13  -4    8.00    1.40
  -6  13   4    5.90    1.50
  -5 -13   4  275.27    9.20
   5 -13  -4  285.17    9.40
  -5 -13   4  274.07   10.70
  -5  13   4  282.37   11.00
  -5  13   4  275.57    9.90
   5  13  -4  289.67    9.50
   4 -13  -4   26.40    2.10
  -4 -13   4   25.90    3.80
   4  13  -4   25.40    2.40
  -4  13   4   24.60    1.70
  -4  13   4   21.10    3.10
  -4  13   4   25.50    3.60
   4  13  -4   16.80    5.40
   3 -13  -4    2.50    1.00
  -3 -13   4    3.00    1.00
   3 -13  -4    6.40    3.30
  -3  13   4    1.40    1.70
   3  13  -4    2.40    3.90
  -3  13   4    4.10    0.90
  -3  13   4    3.30    1.40
   3  13  -4    2.70    1.30
   2 -13  -4   14.20    1.60
  -2 -13   4   12.40    1.60
   2 -13  -4   11.60    2.80
  -2  13   4    8.60    1.70
   2  13  -4    9.60    1.70
  -2  13   4   11.20    1.50
   2  13  -4    9.80    3.50
   2  13  -4   13.30    1.90
   1 -13  -4   59.29    3.30
   1 -13  -4   58.99    2.60
  -1 -13   4   56.39    2.70
  -1  13   4   58.49    2.60
   1  13  -4   57.39    5.80
   1  13  -4   58.79    2.80
   1  13  -4   56.49    3.10
  -1  13   4   56.39    4.40
   0 -13  -4   31.10    2.10
   0 -13   4   33.00    2.20
   0 -13  -4   29.60    4.80
   0 -13  -4   30.00    1.80
   0 -13   4   29.40    3.60
   0 -13   4   29.10    1.80
   0  13   4   32.30    2.00
   0  13  -4   26.50    2.20
   0  13   4   31.70    2.10
   0  13  -4   36.00    2.30
   1 -13   4   14.20    2.70
   1 -13   4   15.50    1.70
   1 -13   4   19.10    1.60
  -1 -13  -4   19.00    1.70
  -1  13  -4   21.10    1.90
   1  13   4   16.70    1.90
  -1  13  -4   17.90    2.30
   1  13   4   21.10    1.70
   1  13   4   19.90    3.30
  -2 -13  -4  249.08    8.30
   2 -13   4  249.28   10.50
   2 -13   4  244.98    8.20
  -2  13  -4  248.08    8.90
   2  13   4  228.48    8.40
  -2  13  -4  240.88    8.20
   2  13   4  246.48   10.80
   2  13   4  242.58    8.20
   3 -13   4   88.19    3.40
   3 -13   4   79.59    6.60
  -3 -13  -4   83.49    3.40
  -3 -13  -4   75.09    5.20
  -3  13  -4   80.99    3.40
   3  13   4   85.49    3.60
  -3  13  -4   85.59    4.40
   3  13   4   83.39    7.30
  -4 -13  -4   92.19    6.20
  -4 -13  -4  109.69    4.10
   4 -13   4  115.09    4.20
   4 -13   4   97.99    8.50
  -4  13  -4  104.49    6.20
   4  13   4  107.89    4.30
  -4  13  -4  106.19    5.20
   4  13   4  115.39    9.60
  -4  13  -4  108.09    4.00
  -5 -13  -4    4.40    1.00
   5 -13   4    7.00    1.10
  -5 -13  -4    5.80    1.70
  -5 -13  -4    1.70    2.90
  -5  13  -4    3.60    1.80
   5  13   4    5.40    1.30
  -5  13  -4    4.70    2.00
  -6 -13  -4  157.38    7.80
   6 -13   4  152.28    5.30
  -6 -13  -4  148.29    5.80
  -6  13  -4  143.29    6.80
  -6  13  -4  143.79    6.00
   6  13   4  149.59    5.40
   7 -13   4   70.59    3.20
  -7 -13  -4   51.79    4.50
  -7 -13  -4   68.39    3.10
   7  13   4   64.59    2.90
  -7  13  -4   73.79    3.40
  -7  13  -4   59.49    3.80
  -7 -14   4  199.58    8.40
   7  14  -4  239.78    7.60
  -7  14   4  244.78    8.50
   6 -14  -4  230.38    7.60
  -6 -14   4  218.18    8.70
   6  14  -4  227.08    7.70
  -6  14   4  227.48    8.90
  -5 -14   4  152.98    7.40
   5 -14  -4  163.08    5.80
  -5  14   4  160.78    7.30
   5  14  -4  166.38    5.90
  -4 -14   4  477.35   17.50
   4 -14  -4  509.25   16.40
   4 -14  -4  496.85   22.00
  -4 -14   4  493.45   16.20
   4  14  -4  556.04   26.30
  -4  14   4  494.75   16.80
  -4  14   4  497.65   17.80
   4  14  -4  523.05   16.50
  -4  14   4  505.25   16.10
  -3 -14   4  643.14   20.90
   3 -14  -4  673.43   20.90
   3  14  -4  620.34   24.30
  -3  14   4  661.53   22.30
  -3  14   4  657.23   20.80
   3  14  -4  664.73   21.00
   2 -14  -4 1675.63   51.69
  -2 -14   4 1669.83   51.79
  -2  14   4 1637.94   52.89
   2  14  -4 1735.13   51.79
  -2  14   4 1696.93   51.69
   2  14  -4 1471.75   52.39
  -1 -14   4 1296.37   41.20
   1 -14  -4 1309.67   41.40
   1 -14  -4 1322.37   41.10
  -1  14   4 1268.27   42.20
  -1  14   4 1339.07   41.20
   1  14  -4 1252.67   43.70
   1  14  -4 1366.46   41.20
   0 -14  -4  216.78    7.50
   0 -14   4  213.48    7.50
   0 -14  -4  204.88   10.60
   0 -14  -4  218.68    7.20
   0 -14   4  220.08    7.20
   0 -14   4  214.58   10.20
   0  14  -4  201.08    7.30
   0  14  -4  223.18    7.50
   0  14   4  213.88    7.30
   0  14   4  223.28    7.40
   1 -14   4  818.42   28.10
   1 -14   4  794.52   26.10
   1 -14   4  833.52   25.90
  -1 -14  -4  821.62   26.00
  -1  14  -4  828.52   26.00
   1  14   4  810.32   25.90
   1  14   4  801.02   28.50
  -1  14  -4  826.32   26.50
   2 -14   4 1106.19   34.30
  -2 -14  -4 1095.39   34.40
   2 -14   4 1058.69   36.50
  -2 -14  -4 1136.39   36.00
  -2  14  -4 1120.69   34.30
   2  14   4 1039.40   34.50
   2  14   4 1108.39   34.30
   2  14   4 1044.70   37.10
  -2  14  -4 1067.99   34.80
  -3 -14  -4   12.60    1.70
   3 -14   4    9.70    3.90
  -3 -14  -4   12.60    2.60
   3 -14   4   14.50    1.80
   3  14   4   25.30    4.90
  -3  14  -4   14.30    1.70
   3  14   4   13.80    2.10
  -3  14  -4   11.40    2.30
  -4 -14  -4  124.19    4.70
  -4 -14  -4  119.99    6.80
   4 -14   4  136.39    4.80
  -4  14  -4  126.79    4.60
  -4  14  -4  123.99    5.80
   4  14   4  132.59    5.00
  -4  14  -4  126.09    6.80
  -5 -14  -4  235.18    7.70
  -5 -14  -4  227.88   11.30
   5 -14   4  227.88    7.80
  -5 -14  -4  242.58    9.10
  -5  14  -4  203.38   10.70
   5  14   4  233.98    7.90
  -5  14  -4  239.58    8.60
  -6 -14  -4  388.06   12.60
  -6 -14  -4  355.56   13.90
   6 -14   4  395.76   12.20
  -6  14  -4  360.86   12.70
   6  14   4  381.96   12.30
  -6  14  -4  373.76   13.50
  -7 -14  -4  107.19    5.20
  -7 -14  -4  117.39    4.30
   7  14   4  117.29    4.20
  -7  14  -4  126.79    4.60
  -7  14  -4  115.49    5.00
   7  15  -4   -1.90    1.10
  -7  15   4    1.80    1.10
   6 -15  -4  230.28    7.30
  -6 -15   4  189.08    8.40
  -6  15   4  221.18    8.50
   6  15  -4  228.78    7.40
   5 -15  -4   63.49    2.90
  -5 -15   4   60.89    4.70
  -5 -15   4   59.79    2.50
   5  15  -4   63.69    3.10
  -5  15   4   59.89    4.40
  -4 -15   4  408.66   13.40
   4 -15  -4  417.76   13.50
  -4  15   4  401.86   14.80
   4  15  -4  412.36   13.50
  -4  15   4  419.16   13.30
   3 -15  -4  195.98    6.80
  -3 -15   4  192.48    6.80
   3  15  -4  194.18    6.90
  -3  15   4  194.88    6.60
   3  15  -4  179.28   12.90
  -3  15   4  193.48    8.20
  -2 -15   4  150.78    5.50
   2 -15  -4  156.48    5.50
  -2  15   4  147.79    6.70
   2  15  -4  156.18    5.60
   2  15  -4  133.39   11.00
  -2  15   4  152.88    5.40
   2  15  -4  150.48    5.80
   1 -15  -4  129.19    5.20
   1 -15  -4  135.59    4.80
  -1 -15   4  132.99    4.90
   1 -15  -4  116.49    9.20
   1  15  -4  131.69    4.90
  -1  15   4  132.79    4.90
   1  15  -4  137.59    5.10
  -1  15   4  126.99    6.20
   0 -15   4   87.99    3.70
   0 -15   4   89.89    3.50
   0 -15  -4   90.89    3.80
   0 -15  -4   86.39    3.50
   0  15   4   90.49    3.70
   0  15  -4   93.29    3.80
   1 -15   4  815.12   29.50
  -1 -15  -4  823.42   27.00
   1 -15   4  860.51   26.90
   1 -15   4  833.12   27.10
   1  15   4  866.21   26.90
  -1  15  -4  842.02   27.00
   1  15   4  889.01   27.10
  -1  15  -4  854.41   27.50
   2 -15   4   15.10    4.10
   2 -15   4   26.30    1.90
  -2 -15  -4   25.20    2.00
   2  15   4   25.50    2.20
   2  15   4   26.20    2.40
  -2  15  -4   27.30    2.00
   2  15   4   26.90    5.40
  -2  15  -4   21.80    3.20
  -3 -15  -4  181.28    6.40
   3 -15   4  181.18   10.90
   3 -15   4  190.48    6.40
  -3 -15  -4  182.78    8.10
   3  15   4  179.88    6.50
  -3  15  -4  180.38    6.30
  -3  15  -4  175.88    7.30
   3  15   4  160.18   12.10
  -4 -15  -4    1.30    1.00
  -4 -15  -4    1.60    2.20
   4 -15   4    0.30    1.00
  -4  15  -4    1.00    1.70
  -4  15  -4    0.70    0.90
  -4  15  -4    4.50    2.10
   4  15   4    0.50    1.10
  -5 -15  -4    7.40    1.60
   5 -15   4    7.10    1.10
  -5 -15  -4    0.90    2.50
  -5 -15  -4    5.10    0.90
  -5  15  -4    9.50    2.10
  -5  15  -4    3.90    1.70
   5  15   4    7.20    1.30
  -6 -15  -4  239.08    8.20
  -6 -15  -4  228.58    9.30
   6 -15   4  239.98    8.00
  -6  15  -4  241.18    8.50
  -6  15  -4  236.88    9.10
   6  15   4  245.28    8.00
  -7  15  -4    2.60    1.30
  -7  16   4  177.88    6.50
   6 -16  -4  353.36   11.30
  -6  16   4  352.36   12.30
   6  16  -4  343.37   11.40
  -5 -16   4   11.20    1.30
   5 -16  -4    9.80    1.20
   5  16  -4    9.80    1.40
  -5  16   4    7.70    1.60
   4 -16  -4  829.12   26.40
  -4 -16   4  822.82   26.30
   4  16  -4  832.62   26.40
  -4  16   4  829.12   27.70
  -4  16   4  833.72   26.20
   3 -16  -4  209.98    7.10
   3  16  -4  202.08    7.20
  -3  16   4  204.58    7.00
  -3  16   4  199.78    8.40
  -2 -16   4 1237.78   38.40
   2 -16  -4 1213.08   38.30
   2 -16  -4 1157.28   41.70
  -2  16   4 1203.48   39.50
   2  16  -4 1196.78   38.50
   2  16  -4 1256.87   38.30
  -2  16   4 1232.68   38.30
   1 -16  -4 1140.89   42.30
   1 -16  -4 1253.77   38.90
  -1 -16   4 1263.47   39.10
   1 -16  -4 1266.47   39.10
   1  16  -4 1225.88   38.90
   1  16  -4 1259.77   39.10
  -1  16   4 1215.38   40.00
  -1  16   4 1246.48   39.00
   0 -16   4    2.80    1.10
   0 -16  -4    1.40    1.10
   0 -16  -4    1.90    1.00
   0 -16   4    1.20    1.00
   0  16  -4    1.20    1.00
   0  16   4    2.50    1.00
   1 -16   4 1363.36   47.50
   1 -16   4 1439.56   44.20
   1 -16   4 1378.86   44.40
  -1 -16  -4 1428.96   44.40
  -1  16  -4 1447.66   44.40
   1  16   4 1418.46   44.20
   1  16   4 1370.46   44.30
  -2 -16  -4  185.68    6.60
   2 -16   4  190.48    6.50
   2 -16   4  169.98   11.70
  -2  16  -4  178.88    7.30
   2  16   4  179.98    6.70
  -2  16  -4  186.48    6.50
   2  16   4  191.98    6.50
  -3 -16  -4  235.18    9.60
  -3 -16  -4  232.98    8.00
   3 -16   4  242.08    8.00
   3  16   4  236.38    8.10
  -3  16  -4  232.98    7.90
  -3  16  -4  225.78    8.80
  -4 -16  -4 1373.96   46.50
  -4 -16  -4 1426.56   44.50
   4 -16   4 1452.05   44.50
   4  16   4 1441.26   44.60
  -4  16  -4 1404.26   46.20
  -4  16  -4 1398.06   45.10
  -5 -16  -4    3.00    1.40
  -5 -16  -4    0.10    2.00
   5 -16   4    3.20    1.00
  -5  16  -4    4.50    1.90
  -5  16  -4    1.40    1.50
   5  16   4    3.70    1.10
   6 -16   4  560.04   16.90
  -6 -16  -4  501.65   17.80
  -6 -16  -4  528.75   17.10
   6  16   4  542.85   16.90
  -6  16  -4  527.95   17.80
  -6  16  -4  523.25   17.20
   6 -17  -4  382.56   12.50
  -6  17   4  401.86   13.20
   6  17  -4  383.06   12.50
   5 -17  -4   20.00    1.80
  -5 -17   4   17.80    1.40
   5  17  -4   18.10    2.00
  -5  17   4   19.70    2.90
  -4 -17   4   18.70    1.60
   4 -17  -4   21.90    1.90
   4  17  -4   20.70    2.10
  -4  17   4   16.90    1.40
  -4  17   4   19.00    3.20
   3 -17  -4 1240.78   38.10
  -3 -17   4 1205.28   38.10
  -3  17   4 1199.98   38.00
   3  17  -4 1215.78   38.10
  -3  17   4 1180.58   39.30
   2 -17  -4  384.16   12.50
  -2  17   4  372.26   13.70
  -2  17   4  385.06   12.50
   2  17  -4  381.96   12.50
   2  17  -4  382.06   12.70
  -1 -17   4    2.70    1.10
   1 -17  -4    3.00    1.10
   1 -17  -4    3.80    1.30
   1  17  -4    1.50    1.10
   1  17  -4    1.00    1.20
  -1  17   4    0.90    1.00
  -1  17   4    2.20    1.60
   0 -17   4  521.15   16.80
   0 -17   4  489.95   16.50
   0 -17  -4  522.55   16.80
   0  17  -4  526.15   16.80
   0  17   4  517.55   16.70
  -1 -17  -4  480.45   15.50
   1 -17   4  490.25   15.30
  -1  17  -4  473.95   15.40
   1  17   4  474.95   15.40
   1  17   4  443.66   15.20
  -2 -17  -4  188.88    6.90
   2 -17   4  200.48    6.80
  -2  17  -4  197.38    6.80
   2  17   4  184.98    6.90
   2  17   4  198.38    6.80
   3 -17   4  328.37   10.60
  -3 -17  -4  315.47   10.60
   3  17   4  319.57   10.60
  -3  17  -4  315.37   11.30
  -3  17  -4  320.57   10.50
  -4 -17  -4   73.19    3.00
   4 -17   4   75.49    3.10
  -4  17  -4   69.69    4.00
  -4  17  -4   71.09    5.00
  -4  17  -4   66.49    2.80
   4  17   4   72.19    3.20
  -5 -17  -4   72.29    3.30
  -5 -17  -4   71.19    2.70
   5 -17   4   74.99    3.00
  -5  17  -4   68.99    4.40
  -5  17  -4   68.49    3.70
   5  17   4   67.79    3.10
  -6 -17  -4  202.68    6.90
   6 -17   4  213.48    6.70
  -6  17  -4  189.58    8.20
  -6  17  -4  197.88    7.00
   6  17   4  205.78    6.80
   6 -18  -4   52.89    2.90
   6  18  -4   61.49    3.30
  -6  18   4   52.69    3.10
  -5 -18   4   36.00    1.60
   5 -18  -4   36.70    2.20
  -5  18   4   35.20    3.00
   4 -18  -4 1752.92   54.29
  -4 -18   4 1712.43   54.29
   4  18  -4 1726.43   54.39
  -4  18   4 1731.93   55.39
  -4  18   4 1745.73   54.09
  -3 -18   4    1.10    1.00
   3 -18  -4    1.10    1.00
   3  18  -4    1.40    1.10
  -3  18   4    1.40    1.40
  -3  18   4    1.10    1.00
   2 -18  -4  135.39    4.80
  -2 -18   4  128.49    4.90
  -2  18   4  127.09    6.10
  -2  18   4  131.39    4.80
   2  18  -4  130.29    5.20
   2  18  -4  130.69    4.90
   1 -18  -4 1808.02   56.79
   1 -18  -4 1797.72   56.49
   1  18  -4 1814.92   56.69
  -1  18   4 1807.72   58.59
  -1  18   4 1789.32   56.59
   0 -18  -4    0.90    1.10
   0  18   4    1.50    1.00
   0  18  -4    2.30    1.10
   1 -18   4 1132.19   36.00
  -1 -18  -4 1118.19   36.00
   1 -18   4 1131.09   35.70
  -1  18  -4 1187.88   35.90
   1  18   4 1106.29   35.90
  -2 -18  -4   17.20    1.90
   2 -18   4   15.40    1.80
  -2  18  -4   15.60    1.90
   2  18   4   13.70    1.70
   2  18   4   16.30    2.10
   3 -18   4    2.50    1.00
  -3  18  -4    3.30    1.10
   3  18   4    1.00    1.10
   4 -18   4  862.71   26.40
  -4 -18  -4  834.72   26.30
   4  18   4  832.52   26.40
  -4  18  -4  829.82   27.80
  -4  18  -4  824.52   26.20
  -4  18  -4  811.62   26.80
  -5 -18  -4   11.60    1.70
   5 -18   4   10.10    1.50
  -5  18  -4    7.20    1.60
  -5  18  -4   12.10    2.70
   5  18   4    9.80    1.10
  -6 -18  -4  279.67    8.70
  -6  18  -4  232.18    8.80
   5 -19  -4   18.50    1.60
  -5  19   4   21.40    2.70
   5  19  -4   17.90    1.90
   4 -19  -4    3.80    1.00
  -4 -19   4    3.80    0.80
  -4  19   4    3.90    1.30
   4  19  -4    2.20    1.10
  -4  19   4    3.00    0.60
   3 -19  -4  281.57    9.30
  -3 -19   4  284.47    9.30
  -3  19   4  278.07   10.30
   3  19  -4  274.37    9.30
  -3  19   4  283.87    9.20
   2 -19  -4  451.75   14.80
  -2 -19   4  470.55   15.00
  -2  19   4  452.15   14.90
   2  19  -4  463.65   15.10
  -2  19   4  459.25   16.00
  -1 -19   4  185.58    6.50
   1 -19  -4  185.68    6.90
   1 -19  -4  165.38    6.20
   1  19  -4  191.38    6.50
  -1  19   4  176.18    6.40
   0 -19  -4    1.40    1.00
   0 -19   4    1.70    1.10
   0  19   4   -1.60    0.90
   0  19  -4    0.10    1.10
  -1 -19  -4  121.39    4.60
   1 -19   4  110.69    4.20
  -1  19  -4  120.89    4.50
   1  19   4  111.59    4.50
   2 -19   4  150.28    5.00
   2  19   4  143.49    5.20
  -2  19  -4  115.09    5.40
  -3 -19  -4 1584.94   50.99
   3 -19   4 1648.64   50.99
  -3  19  -4 1653.03   52.49
  -3  19  -4 1651.93   50.89
   3  19   4 1589.64   50.89
  -4 -19  -4   45.30    2.10
   4 -19   4   46.30    2.30
  -4 -19  -4   48.50    2.60
   4  19   4   45.70    2.40
  -4  19  -4   45.90    3.70
  -4  19  -4   45.20    1.90
  -5 -19  -4    1.00    1.00
   5 -19   4    0.70    0.90
  -5  19  -4    1.70    1.20
   5  19   4    1.70    1.00
   5 -20  -4    5.80    1.00
  -5  20   4    4.80    1.20
  -4 -20   4  922.81   28.20
   4 -20  -4  916.81   28.20
   4  20  -4  856.71   28.20
  -4  20   4  888.51   28.90
  -3 -20   4   84.99    3.30
   3 -20  -4   86.59    3.40
  -3  20   4   89.29    4.50
   3  20  -4   76.99    3.70
  -3  20   4   87.39    3.20
  -2 -20   4   73.59    3.20
   2 -20  -4   77.09    3.10
  -2  20   4   76.19    3.10
  -2  20   4   75.49    4.50
   2  20  -4   77.19    3.50
  -1 -20   4  661.33   21.20
   1 -20  -4  666.13   21.30
  -1  20   4  652.83   21.10
   1  20  -4  659.23   21.20
   0 -20   4    6.40    1.30
   0 -20  -4    4.50    1.20
   0  20   4    5.10    1.10
   0  20  -4    4.00    1.10
  -1 -20  -4  357.26   11.70
   1 -20   4  349.87   11.70
   1  20   4  348.17   11.60
  -1  20  -4  349.87   11.60
  -2 -20  -4    2.10    1.00
   2 -20   4    2.50    0.90
  -2  20  -4    1.90    1.00
   2  20   4    3.80    1.20
  -3 -20  -4  167.78    5.80
   3 -20   4  169.48    5.70
   3  20   4  156.38    5.80
  -3  20  -4  167.18    7.10
  -3  20  -4  167.88    5.60
  -4 -20  -4  261.07    8.50
   4 -20   4  270.87    8.50
  -4 -20  -4  262.97    8.70
  -4  20  -4  256.97    9.60
   4  20   4  247.88    8.60
  -5 -20  -4   91.69    3.40
  -5  20  -4   87.39    4.00
  -4 -21   4   14.80    1.10
   4 -21  -4   14.60    1.60
  -4  21   4   19.90    3.10
  -3 -21   4  143.09    4.80
   3 -21  -4  134.89    4.80
  -3  21   4  131.29    5.80
  -3  21   4  142.69    4.70
   2 -21  -4  143.69    5.50
  -2 -21   4  153.88    5.30
   2  21  -4  152.78    5.50
  -2  21   4  152.08    5.20
  -1 -21   4    0.90    0.90
   1 -21  -4   -1.60    1.30
   1  21  -4    1.70    1.10
  -1  21   4    1.80    0.90
   0 -21   4   10.70    1.20
   0 -21  -4   13.20    1.40
   0  21  -4   12.70    1.30
   0  21   4    9.50    1.10
   1 -21   4   33.80    2.40
  -1 -21  -4   28.60    2.00
   1  21   4   29.20    1.90
  -1  21  -4   34.10    2.00
   2 -21   4    3.90    1.10
  -2 -21  -4    3.20    0.90
   2  21   4    3.70    1.10
  -2  21  -4    2.00    0.80
  -3 -21  -4  119.19    4.20
   3 -21   4  111.59    4.20
  -3  21  -4  115.89    4.00
  -3  21  -4  118.59    5.40
  -4 -21  -4   73.69    2.90
  -4 -21  -4   71.69    3.40
   4 -21   4   70.19    2.90
  -4  21  -4   73.99    3.80
  -5  21  -4   26.90    2.50
  -4 -22   4  282.57    8.90
  -3 -22   4   32.90    1.60
  -3  22   4   32.50    1.50
  -2 -22   4   55.29    2.40
  -2  22   4   53.79    2.30
  -1 -22   4  349.87   11.20
   1 -22  -4  333.97   11.40
  -1  22   4  343.27   11.20
   1  22  -4  347.47   11.20
   0 -22   4  100.49    3.90
   0 -22  -4  100.99    4.00
   0  22  -4  104.49    3.90
   0  22   4  101.09    3.80
   1 -22   4  483.65   15.90
  -1 -22  -4  496.95   15.80
  -1  22  -4  492.35   15.70
   1  22   4  489.75   15.70
  -2 -22  -4  136.89    4.90
   2  22   4  136.29    5.10
  -2  22  -4  140.89    4.80
  -2  22  -4  137.49    5.90
  -3 -22  -4  102.09    3.50
  -3  22  -4   99.99    4.50
  -3  22  -4   93.29    3.50
  -4 -22  -4    8.70    1.30
  -4  22  -4    5.60    1.10
  -3 -23   4   93.99    3.30
  -2 -23   4    0.90    0.70
  -2  23   4    0.10    0.60
   2  23  -4    3.30    1.30
   1 -23  -4   14.30    1.70
  -1 -23   4   14.60    1.40
   1  23  -4   14.50    1.60
  -1  23   4   13.20    1.20
   0 -23   4    8.80    1.10
   0 -23  -4    8.30    1.10
   0  23   4    8.20    0.90
   0  23  -4    8.40    1.00
  -1 -23  -4    9.70    1.00
   1 -23   4    5.70    1.70
  -1  23  -4   11.20    2.50
   1  23   4   10.40    1.30
  -1  23  -4   10.10    1.30
  -2 -23  -4   16.80    1.40
   2  23   4   14.40    2.00
  -2  23  -4   17.50    2.30
  -2  23  -4   17.90    1.20
  -3 -23  -4    0.50    0.80
  -3 -23  -4    1.40    0.60
  -3  23  -4    0.00    0.90
  -2 -24   4   68.49    2.50
  -1 -24   4    0.60    0.70
  -1  24   4   -0.30    0.60
   1  24  -4    1.80    0.80
   0 -24   4  423.56   13.60
   0 -24  -4  417.06   13.60
   0  24  -4  432.86   13.50
   0  24  -4  407.76   14.10
   0  24   4  440.86   13.50
  -1 -24  -4    6.40    0.80
  -1  24  -4    6.50    0.80
  -1  24  -4    5.20    1.10
   1  24   4    6.80    0.90
  -2 -24  -4  231.68    7.30
  -2  24  -4  220.08    7.90
  -2  24  -4  225.18    7.20
  -1  25   4   60.19    2.20
   0  25  -4   -0.50    0.70
   0  25   4    1.50    0.60
  -1  25  -4    9.60    1.00
  -8   0   5    0.90    2.00
  -7   0   5    0.50    1.70
  -7   0   5    1.60    2.30
  -6   0   5   -0.20    1.60
   6   0  -5    4.50    4.40
  -6   0   5    0.40    2.20
  -5   0   5    1.50    1.80
  -5   0   5    0.70    1.50
   5   0  -5    8.60    2.50
  -4   0   5    3.40    1.80
   4   0  -5    2.30    1.70
  -4   0   5    0.90    1.30
  -3   0   5    1.40    1.30
   3   0  -5   -0.50   10.20
  -3   0   5    1.80    1.30
   3   0  -5   -0.90    1.60
   3   0  -5    1.70    1.70
   3   0  -5    0.80    1.30
  -3   0   5   -1.30    8.00
   2   0  -5   -0.90    1.30
   2   0  -5    3.60    8.90
  -2   0   5   -1.10    6.10
  -2   0   5    2.60    1.50
   2   0  -5    0.70    2.20
  -2   0   5    0.80    1.10
   2   0  -5    0.10    1.30
   2   0  -5   -0.20    1.30
  -1   0   5  -10.00    6.00
   1   0  -5   -0.70    1.10
   1   0  -5    1.30    1.20
  -1   0   5    0.40    0.90
   1   0  -5   -0.80    1.30
   1   0  -5   -4.70    8.70
  -1   0   5    0.20    1.10
  -1   0   5    0.80    1.10
   0   0  -5    0.40    1.30
   0   0   5    0.70    1.00
   0   0   5   -2.90    7.30
   0   0  -5   -2.00    1.20
   0   0   5   -0.10    1.10
   0   0  -5   -4.10    6.60
   0   0  -5   -0.10    1.20
   0   0   5    0.60    1.00
   1   0   5    2.00    1.10
  -1   0  -5   -0.50    1.20
   1   0   5    0.30    1.30
   1   0   5    5.10    8.10
   1   0   5   -1.30    1.00
  -1   0  -5   -0.80    1.30
  -1   0  -5    0.20    1.00
  -1   0  -5    1.20    8.40
  -2   0  -5   -2.30    1.20
   2   0   5   -3.70    2.30
   2   0   5    0.30    1.20
   2   0   5    0.50    7.80
   2   0   5    0.70    1.30
   2   0   5   -0.90    1.20
  -2   0  -5   -0.50    8.30
  -3   0  -5    0.90    1.60
  -3   0  -5    5.50    9.80
   3   0   5    2.60    1.00
   3   0   5    8.30   11.00
   3   0   5    1.30    1.40
  -3   0  -5   -0.40    1.70
   3   0   5    2.20    1.80
   3   0   5   -0.70    1.50
  -4   0  -5    1.50    2.30
  -4   0  -5   -0.90    1.30
[truncated: 506,615 more chars]
